# Supplementary material for: Scalable and switchable CO2-responsive membranes with high wettability for separation of various oil/water systems
Source: Nat Commun. 2023 Feb 27;14:1108. doi: 10.1038/s41467-023-36685-9 (PMC9970982; doi:10.1038/s41467-023-36685-9)
Supplement: Supplementary file 3 — Source Data [file 41467_2023_36685_MOESM3_ESM.xlsx]

## Sheet: Fig. 2A
Figure 2A
0.5:1				1:1				1.5:1				2:1
CO2		N2		CO2		N2		CO2		N2		CO2		N2
Time（min）	WCA（°）	Time（min）	WCA（°）	Time（min）	WCA（°）	Time（min）	WCA（°）	Time（min）	WCA（°）	Time（min）	WCA（°）	Time（min）	WCA（°）	Time（min）	WCA（°）
0	146.72	0	0	0	145.34	0	0	0	146.26	0	0	0	144.28	0	0
2	105.32	2	11.29	2	119.73	2	13.46	2	123.54	2	19.35	2	133.25	2	35.21
4	69.54	4	22.44	4	95.36	4	28.27	4	98.18	4	40.64	4	116.75	4	63.73
6	40.43	6	31.28	6	75.56	6	40.36	6	81.7	6	62.74	6	99.83	6	88.19
8	11.33	8	43.19	8	56.84	8	56.45	8	68.38	8	85.29	8	89.26	8	114.64
10	2.52	10	51.65	10	38.27	10	72.72	10	52.86	10	104.59	10	77.28	10	140.17
12	0	12	60.27	12	17.28	12	87.62	12	40.95	12	120.83	12	67.98	12	145.25
14	0	14	70.37	14	3.28	14	102.72	14	25.52	14	138.29	14	54.18	14	145.23
16	0	16	79.28	16	0	16	118.18	16	11.46	16	145.32	16	40.15	16	145.27
18	0	18	89.38	18	0	18	130.25	18	3.2	18	145.32	18	28.29	18	145.25
20	0	20	99.87	20	0	20	145.32	20	0	20	145.32	20	17.38	20	145.26
22	0	22	114.24	22	0	22	145.32	22	0	22	145.3	22	9.65	22	145.31
24	0	24	124.46	24	0	24	145.28	24	0	24	145.31	24	0	24	145.32
26	0	26	146.32	26	0	26	145.32	26	0	26	145.33	26	0	26	145.33
28	0	28	146.31	28	0	28	145.32	28	0	28	145.34	28	0	28	145.32
30	0	30	146.32	30	0	30	145.34	30	0	30	145.33	30	0	30	145.31
32	0	32	146.34	32	0	32	145.43	32	0	32	145.32	32	0	32	145.32
34	0	34	146.35	34	0	34	145.45	34	0	34	145.32	34	0	34	145.33
36	0	36	146.36	36	0	36	145.46	36	0	36	145.33	36	0	36	145.32
38	0	38	146.35	38	0	38	145.46	38	0	38	145.33	38	0	38	145.32
40	0	40	146.44	40	0	40	145.48	40	0	40	145.33	40	0	40	145.33
42	0	42	146.44	42	0	42	145.48	42	0	42	145.29	42	0	42	145.33
44	0	44	146.46	44	0	44	145.48	44	0	44	145.32	44	0	44	145.3
46	0	46	146.47	46	0	46	145.5	46	0	46	145.32	46	0	46	145.31
48	0	48	146.47	48	0	48	145.52	48	0	48	145.32	48	0	48	145.33
50	0	50	146.48	50	0	50	145.52	50	0	50	145.36	50	0	50	145.35
52	0	52	146.49	52	0	52	145.53	52	0	52	145.44	52	0	52	145.45
54	0	54	146.53	54	0	54	145.51	54	0	54	145.5	54	0	54	145.49
56	0	56	146.53	56	0	56	145.53	56	0	56	145.51	56	0	56	145.51
58	0	58	146.58	58	0	58	145.54	58	0	58	144.25	58	0	58	145.54
60	0	60	146.66	60	0	60	145.59	60	0	60	144.59	60	0	60	145.64

## Sheet: Fig. 2C
Figure 2C
	WCA(°)
	min	max
This work	0	146
1	5	138
2	12.8	140
3	30	140
4	36	140
5	0	96
6	10	115
7	0	125
8	0	120
9	43	116
10	30	163
11	3	155
12	0	150
13	86	151
14	52	140
15	0	145
16	0	142
17	0	110
18	0	113
19	25	115
20	0	136
21	0	150
22	76	126
23	0	120
24	25	142
25	25	65
26	0	152
27	0	150
28	0	150
29	0	150
30	0	140
31	0	118
32	0	152
33	30	143.8

## Sheet: Fig. 2E
Figure 2E
		CO2								N2
Original		1min		3min		5min		10min		1min		3min		5min		10min		20min		30min
ng	Intensity	Chemical shift (ppm)	Intensity	Chemical shift (ppm)	Intensity	Chemical shift (ppm)	Intensity	Chemical shift (ppm)	Intensity	Chemical shift (ppm)	Intensity	Chemical shift (ppm)	Intensity	Chemical shift (ppm)	Intensity	Chemical shift (ppm)	Intensity	Chemical shift (ppm)	Intensity	Chemical shift (ppm)	Intensity
-0.0047	5.31166	0.00783	779.74	0.00783	1101.25	-0.01723	1565.02	0.00783	2645.13		--		--		--		--	0.00783	7006.19	-0.0047	8498.44
-0.0044	5.22681	0.00813	779.745	0.00813	1101.19	-0.01692	1564.98	0.00813	2645.12	-0.0047	3433.73	0.00783	3890.81	-0.0047	4595.45	-0.0047	5456.8	0.00813	7006.33	-0.0044	8498.63
-0.00409	5.24181	0.00844	779.75	0.00844	1100.99	-0.01662	1564.78	0.00844	2645.23	-0.0044	3433.72	0.00813	3890.72	-0.0044	4595.35	-0.0044	5456.93	0.00844	7006.39	-0.00409	8498.75
-0.00378	5.38401	0.00874	779.946	0.00874	1100.94	-0.01631	1564.88	0.00874	2645.23	-0.00409	3433.65	0.00844	3890.84	-0.00409	4595.27	-0.00409	5456.92	0.00874	7006.29	-0.00378	8498.59
-0.00348	5.32072	0.00905	780.247	0.00905	1100.94	-0.01601	1565.13	0.00905	2645.28	-0.00378	3433.56	0.00874	3890.89	-0.00378	4595.31	-0.00378	5456.92	0.00905	7006.16	-0.00348	8498.48
-0.00317	5.20455	0.00936	780.31	0.00936	1100.87	-0.0157	1565.29	0.00936	2645.26	-0.00348	3433.62	0.00905	3890.87	-0.00348	4595.36	-0.00348	5456.96	0.00936	7006.2	-0.00317	8498.51
-0.00287	5.19257	0.00966	780.348	0.00966	1100.82	-0.0154	1565.31	0.00966	2645.15	-0.00317	3433.59	0.00936	3890.93	-0.00317	4595.43	-0.00317	5456.86	0.00966	7006.24	-0.00287	8498.51
-0.00256	5.29636	0.00997	780.29	0.00997	1100.84	-0.01509	1565.15	0.00997	2645.13	-0.00287	3433.42	0.00966	3890.95	-0.00287	4595.51	-0.00287	5456.87	0.00997	7006.07	-0.00256	8498.44
-0.00226	5.51213	0.01027	780.265	0.01027	1100.89	-0.01478	1564.94	0.01027	2645.19	-0.00256	3433.46	0.00997	3891.01	-0.00256	4595.38	-0.00256	5457.09	0.01027	7005.91	-0.00226	8498.41
-0.00195	5.58568	0.01058	780.356	0.01058	1100.83	-0.01448	1565.04	0.01058	2645.3	-0.00226	3433.67	0.01027	3891.18	-0.00226	4595.3	-0.00226	5457.2	0.01058	7005.86	-0.00195	8498.48
-0.00165	5.54007	0.01088	780.424	0.01088	1100.83	-0.01417	1565.23	0.01088	2645.3	-0.00195	3433.62	0.01058	3891.22	-0.00195	4595.17	-0.00195	5457.15	0.01088	7005.85	-0.00165	8498.51
-0.00134	5.37717	0.01119	780.406	0.01119	1100.93	-0.01387	1565.42	0.01119	2645.08	-0.00165	3433.54	0.01088	3891.02	-0.00165	4594.98	-0.00165	5457.11	0.01119	7005.81	-0.00134	8498.58
-0.00103	5.43276	0.01149	780.317	0.01149	1101	-0.01356	1565.44	0.01149	2644.92	-0.00134	3433.57	0.01119	3890.82	-0.00134	4595.1	-0.00134	5457	0.01149	7005.76	-0.00103	8498.75
-0.000728378	5.5695	0.0118	780.211	0.0118	1100.99	-0.01326	1565.22	0.0118	2644.87	-0.00103	3433.73	0.01149	3890.78	-0.00103	4595.32	-0.00103	5456.83	0.0118	7005.74	-0.000728378	8498.85
-0.000422808	5.60022	0.01211	780.055	0.01211	1100.94	-0.01295	1565.08	0.01211	2644.78	-0.000728378	3433.83	0.0118	3890.74	-0.000728378	4595.29	-0.000728378	5456.65	0.01211	7005.78	-0.000422808	8498.78
-0.000117238	5.62402	0.01241	779.962	0.01241	1100.82	-0.01265	1565.1	0.01241	2644.68	-0.000422808	3433.81	0.01211	3890.58	-0.000422808	4595.25	-0.000422808	5456.56	0.01241	7005.96	-0.000117238	8498.75
0.000188333	5.66112	0.01272	780.182	0.01272	1100.74	-0.01234	1565.06	0.01272	2644.69	-0.000117238	3433.88	0.01241	3890.52	-0.000117238	4595.2	-0.000117238	5456.52	0.01272	7006.07	0.000188333	8498.82
0.000493903	5.79496	0.01302	780.296	0.01302	1100.9	-0.01203	1565.16	0.01302	2644.81	0.000188333	3434.07	0.01272	3890.52	0.000188333	4594.97	0.000188333	5456.59	0.01302	7006.15	0.000493903	8498.84
0.000799473	5.79052	0.01333	780.265	0.01333	1101.24	-0.01173	1565.24	0.01333	2644.7	0.000493903	3434.06	0.01302	3890.61	0.000493903	4594.75	0.000493903	5456.71	0.01333	7006.25	0.000799473	8498.79
0.00111	5.66555	0.01363	780.129	0.01363	1101.39	-0.01142	1565.02	0.01363	2644.62	0.000799473	3433.76	0.01333	3890.75	0.000799473	4594.76	0.000799473	5456.7	0.01363	7006.31	0.00111	8498.76
0.00141	5.48651	0.01394	780.067	0.01394	1101.48	-0.01112	1564.76	0.01394	2644.73	0.00111	3433.53	0.01363	3890.84	0.00111	4594.78	0.00111	5456.92	0.01394	7006.07	0.00141	8498.84
0.00172	5.38532	0.01424	780.158	0.01424	1101.6	-0.01081	1564.65	0.01424	2644.87	0.00141	3433.39	0.01394	3890.97	0.00141	4594.79	0.00141	5457.06	0.01424	7005.98	0.00172	8498.78
0.00202	5.35937	0.01455	780.054	0.01455	1101.61	-0.01051	1564.76	0.01455	2644.99	0.00172	3433.41	0.01424	3890.91	0.00172	4594.78	0.00172	5456.93	0.01455	7005.9	0.00202	8498.69
0.00233	5.39607	0.01486	780.104	0.01486	1101.6	-0.0102	1564.89	0.01486	2644.93	0.00202	3433.43	0.01455	3890.74	0.00202	4594.9	0.00202	5456.81	0.01486	7005.9	0.00233	8498.64
0.00263	5.32544	0.01516	780.222	0.01516	1101.49	-0.0099	1564.91	0.01516	2644.83	0.00233	3433.49	0.01486	3890.59	0.00233	4595	0.00233	5456.74	0.01516	7005.91	0.00263	8498.53
0.00294	5.40135	0.01547	780.316	0.01547	1101.25	-0.00959	1564.97	0.01547	2644.94	0.00263	3433.61	0.01516	3890.5	0.00263	4594.99	0.00263	5456.49	0.01547	7005.98	0.00294	8498.54
0.00324	5.57035	0.01577	780.433	0.01577	1101.18	-0.00928	1565.06	0.01577	2645.1	0.00294	3433.63	0.01547	3890.51	0.00294	4594.98	0.00294	5456.35	0.01577	7006	0.00324	8498.56
0.00355	5.57212	0.01608	780.534	0.01608	1101.32	-0.00898	1565.14	0.01608	2645.23	0.00324	3433.51	0.01577	3890.43	0.00324	4595.04	0.00324	5456.54	0.01608	7005.91	0.00355	8498.48
0.00386	5.41941	0.01638	780.51	0.01638	1101.4	-0.00867	1565.25	0.01638	2645.4	0.00355	3433.41	0.01608	3890.38	0.00355	4595.11	0.00355	5456.67	0.01638	7005.81	0.00386	8498.36
0.00416	5.24256	0.01669	780.527	0.01669	1101.39	-0.00837	1565.32	0.01669	2645.38	0.00386	3433.34	0.01638	3890.65	0.00386	4595.26	0.00386	5456.6	0.01669	7005.79	0.00416	8498.28
0.00447	5.15379	0.01699	780.58	0.01699	1101.43	-0.00806	1565.32	0.01699	2645.35	0.00416	3433.39	0.01669	3890.79	0.00416	4595.28	0.00416	5456.53	0.01699	7005.67	0.00447	8498.26
0.00477	5.07782	0.0173	780.645	0.0173	1101.39	-0.00776	1565.38	0.0173	2645.43	0.00447	3433.5	0.01699	3890.8	0.00447	4595.15	0.00447	5456.51	0.0173	7005.56	0.00477	8498.23
0.00508	5.13571	0.01761	780.512	0.01761	1101.33	-0.00745	1565.41	0.01761	2645.58	0.00477	3433.58	0.0173	3890.83	0.00477	4595.06	0.00477	5456.57	0.01761	7005.67	0.00508	8498.24
0.00538	5.26871	0.01791	780.114	0.01791	1101.41	-0.00715	1565.38	0.01791	2645.5	0.00508	3433.62	0.01761	3890.82	0.00508	4595.02	0.00508	5456.52	0.01791	7005.83	0.00538	8498.36
0.00569	5.4103	0.01822	779.945	0.01822	1101.6	-0.00684	1565.34	0.01822	2645.32	0.00538	3433.68	0.01791	3890.74	0.00538	4595.17	0.00538	5456.46	0.01822	7006.05	0.00569	8498.4
0.00599	5.39294	0.01852	779.968	0.01852	1101.75	-0.00653	1565.45	0.01852	2645.25	0.00569	3433.55	0.01822	3890.67	0.00569	4595.24	0.00569	5456.49	0.01852	7006.16	0.00599	8498.37
0.0063	5.52927	0.01883	779.969	0.01883	1101.75	-0.00623	1565.55	0.01883	2645.14	0.00599	3433.41	0.01852	3890.66	0.00599	4595.36	0.00599	5456.59	0.01883	7006.03	0.0063	8498.37
0.00661	5.6894	0.01913	780.04	0.01913	1101.65	-0.00592	1565.35	0.01913	2644.94	0.0063	3433.49	0.01883	3890.68	0.0063	4595.45	0.0063	5456.74	0.01913	7006.14	0.00661	8498.46
0.00691	5.67131	0.01944	780.043	0.01944	1101.47	-0.00562	1565.2	0.01944	2644.72	0.00661	3433.34	0.01913	3890.66	0.00661	4595.47	0.00661	5456.85	0.01944	7006.32	0.00691	8498.56
0.00722	5.78462	0.01974	779.942	0.01974	1101.49	-0.00531	1565.22	0.01974	2644.78	0.00691	3433.41	0.01944	3890.7	0.00691	4595.47	0.00691	5456.93	0.01974	7006.35	0.00722	8498.72
0.00752	5.83606	0.02005	779.857	0.02005	1101.5	-0.00501	1565.33	0.02005	2645.02	0.00722	3433.69	0.01974	3890.97	0.00722	4595.49	0.00722	5456.96	0.02005	7006.32	0.00752	8498.83
0.00783	5.70005	0.02036	779.925	0.02036	1101.46	-0.0047	1565.4	0.02036	2645.32	0.00752	3433.71	0.02005	3891.18	0.00752	4595.34	0.00752	5456.9	0.02036	7006.25	0.00783	8498.73
0.00813	5.55008	0.02066	780.009	0.02066	1101.34	-0.0044	1565.29	0.02066	2645.55	0.00783	3433.55	0.02036	3891.2	0.00783	4595.39	0.00783	5456.76	0.02066	7006.24	0.00813	8498.64
0.00844	5.4924	0.02097	780.026	0.02097	1101.24	-0.00409	1565.38	0.02097	2645.46	0.00813	3433.34	0.02066	3891.13	0.00813	4595.43	0.00813	5456.73	0.02097	7006.12	0.00844	8498.68
0.00874	5.39569	0.02127	779.959	0.02127	1101.13	-0.00378	1565.52	0.02127	2645.42	0.00844	3433.4	0.02097	3890.92	0.00844	4595.16	0.00844	5456.84	0.02127	7005.91	0.00874	8498.71
0.00905	5.3989	0.02158	779.848	0.02158	1101.08	-0.00348	1565.59	0.02158	2645.36	0.00874	3433.5	0.02127	3890.73	0.00874	4594.97	0.00874	5456.71	0.02158	7005.93	0.00905	8498.59
0.00936	5.47687	0.02188	779.977	0.02188	1101.15	-0.00317	1565.49	0.02188	2645.2	0.00905	3433.55	0.02158	3890.72	0.00905	4594.93	0.00905	5456.61	0.02188	7005.99	0.00936	8498.38
0.00966	5.40504	0.02219	780.223	0.02219	1101.08	-0.00287	1565.29	0.02219	2645.3	0.00936	3433.5	0.02188	3890.69	0.00936	4594.97	0.00936	5456.68	0.02219	7006.01	0.00966	8498.12
0.00997	5.27122	0.0225	780.321	0.0225	1101.08	-0.00256	1565.23	0.0225	2645.45	0.00966	3433.48	0.02219	3890.56	0.00966	4594.87	0.00966	5456.89	0.0225	7005.94	0.00997	8498.18
0.01027	5.2074	0.0228	780.333	0.0228	1101.17	-0.00226	1565.18	0.0228	2645.35	0.00997	3433.41	0.0225	3890.39	0.00997	4594.83	0.00997	5457.11	0.0228	7005.87	0.01027	8498.44
0.01058	5.22403	0.02311	780.29	0.02311	1101.31	-0.00195	1565.17	0.02311	2645.19	0.01027	3433.34	0.0228	3890.35	0.01027	4594.8	0.01027	5457.07	0.02311	7005.92	0.01058	8498.68
0.01088	5.25161	0.02341	780.252	0.02341	1101.42	-0.00165	1565.16	0.02341	2645.22	0.01058	3433.5	0.02311	3890.49	0.01058	4594.86	0.01058	5456.94	0.02341	7005.9	0.01088	8498.8
0.01119	5.18981	0.02372	780.311	0.02372	1101.48	-0.00134	1565.05	0.02372	2645.42	0.01088	3433.72	0.02341	3890.64	0.01088	4595.12	0.01088	5457	0.02372	7005.81	0.01119	8498.63
0.01149	5.12127	0.02402	780.348	0.02402	1101.22	-0.00103	1564.96	0.02402	2645.47	0.01119	3433.84	0.02372	3890.64	0.01119	4595.23	0.01119	5457.07	0.02402	7005.83	0.01149	8498.6
0.0118	5.15451	0.02433	780.368	0.02433	1101.03	-0.000728378	1564.98	0.02433	2645.34	0.01149	3433.69	0.02402	3890.55	0.01149	4595.2	0.01149	5456.97	0.02433	7005.84	0.0118	8498.74
0.01211	5.20819	0.02463	780.208	0.02463	1100.94	-0.000422808	1565.08	0.02463	2645.28	0.0118	3433.55	0.02433	3890.72	0.0118	4595.25	0.0118	5456.8	0.02463	7005.73	0.01211	8498.77
0.01241	5.31807	0.02494	779.983	0.02494	1100.96	-0.000117238	1565.05	0.02494	2645.21	0.01211	3433.59	0.02463	3890.93	0.01211	4595.39	0.01211	5456.86	0.02494	7005.74	0.01241	8498.69
0.01272	5.35207	0.02525	779.942	0.02525	1101.04	0.000188333	1564.99	0.02525	2645.19	0.01241	3433.49	0.02494	3890.91	0.01241	4595.35	0.01241	5457.19	0.02525	7005.78	0.01272	8498.67
0.01302	5.42553	0.02555	779.918	0.02555	1101.02	0.000493903	1565.01	0.02555	2645.29	0.01272	3433.36	0.02525	3890.77	0.01272	4595.43	0.01272	5457.34	0.02555	7005.74	0.01302	8498.54
0.01333	5.40495	0.02586	779.858	0.02586	1101.07	0.000799473	1565.09	0.02586	2645.25	0.01302	3433.34	0.02555	3890.63	0.01302	4595.62	0.01302	5457.31	0.02586	7005.84	0.01333	8498.32
0.01363	5.4071	0.02616	779.879	0.02616	1101.2	0.00111	1564.95	0.02616	2645.2	0.01333	3433.31	0.02586	3890.59	0.01333	4595.67	0.01333	5457.25	0.02616	7005.84	0.01363	8498.26
0.01394	5.24748	0.02647	780.09	0.02647	1101.3	0.00141	1564.91	0.02647	2645.23	0.01363	3433.24	0.02616	3890.57	0.01363	4595.51	0.01363	5457.18	0.02647	7005.66	0.01394	8498.48
0.01424	5.0364	0.02677	780.393	0.02677	1101.42	0.00172	1565.04	0.02677	2645.25	0.01394	3433.11	0.02647	3890.54	0.01394	4595.37	0.01394	5457.12	0.02677	7005.7	0.01424	8498.63
0.01455	4.95619	0.02708	780.411	0.02708	1101.53	0.00202	1565.03	0.02708	2645.07	0.01424	3433.07	0.02677	3890.58	0.01424	4595.22	0.01424	5457.02	0.02708	7006.01	0.01455	8498.7
0.01486	5.05811	0.02738	780.402	0.02738	1101.41	0.00233	1565.26	0.02738	2645.07	0.01455	3433.12	0.02708	3890.68	0.01455	4595.25	0.01455	5456.84	0.02738	7006.16	0.01486	8498.77
0.01516	5.17328	0.02769	780.399	0.02769	1101.22	0.00263	1565.47	0.02769	2645.4	0.01486	3433.17	0.02738	3890.76	0.01486	4595.26	0.01486	5456.67	0.02769	7006.16	0.01516	8498.78
0.01547	5.20714	0.028	780.349	0.028	1101.17	0.00294	1565.49	0.028	2645.59	0.01516	3433.19	0.02769	3890.73	0.01516	4595.07	0.01516	5456.56	0.028	7006.09	0.01547	8498.83
0.01577	5.2191	0.0283	780.259	0.0283	1101.3	0.00324	1565.37	0.0283	2645.43	0.01547	3433.39	0.028	3890.62	0.01547	4594.93	0.01547	5456.48	0.0283	7005.97	0.01577	8498.96
0.01608	5.32134	0.02861	780.123	0.02861	1101.57	0.00355	1565.22	0.02861	2645.12	0.01577	3433.6	0.0283	3890.53	0.01577	4595.07	0.01577	5456.7	0.02861	7005.92	0.01608	8498.93
0.01638	5.455	0.02891	780.039	0.02891	1101.78	0.00386	1565.07	0.02891	2644.99	0.01608	3433.61	0.02861	3890.4	0.01608	4595.31	0.01608	5456.88	0.02891	7005.98	0.01638	8498.91
0.01669	5.4787	0.02922	780.014	0.02922	1101.93	0.00416	1564.98	0.02922	2645.11	0.01638	3433.46	0.02891	3890.54	0.01638	4595.54	0.01638	5456.81	0.02922	7006.05	0.01669	8498.82
0.01699	5.59835	0.02952	779.923	0.02952	1101.95	0.00447	1564.93	0.02952	2645.2	0.01669	3433.36	0.02922	3890.59	0.01669	4595.66	0.01669	5456.86	0.02952	7005.94	0.01699	8498.6
0.0173	5.65316	0.02983	780.012	0.02983	1101.95	0.00477	1564.94	0.02983	2645.1	0.01699	3433.45	0.02952	3890.37	0.01699	4595.67	0.01699	5456.99	0.02983	7005.81	0.0173	8498.54
0.01761	5.62242	0.03013	780.131	0.03013	1101.88	0.00508	1564.86	0.03013	2645.19	0.0173	3433.56	0.02983	3890.27	0.0173	4595.76	0.0173	5456.98	0.03013	7005.73	0.01761	8498.71
0.01791	5.52704	0.03044	780.198	0.03044	1101.85	0.00538	1564.82	0.03044	2645.44	0.01761	3433.62	0.03013	3890.52	0.01761	4595.94	0.01761	5456.95	0.03044	7005.8	0.01791	8498.75
0.01822	5.43981	0.03075	780.23	0.03075	1101.72	0.00569	1564.99	0.03075	2645.5	0.01791	3433.67	0.03044	3890.66	0.01791	4596.08	0.01791	5456.9	0.03075	7006.02	0.01822	8498.64
0.01852	5.37661	0.03105	780.278	0.03105	1101.64	0.00599	1565.07	0.03105	2645.45	0.01822	3433.45	0.03075	3890.57	0.01822	4596.07	0.01822	5456.89	0.03105	7006.14	0.01852	8498.5
0.01883	5.28335	0.03136	780.318	0.03136	1101.58	0.0063	1565.03	0.03136	2645.47	0.01852	3433.31	0.03105	3890.61	0.01852	4595.76	0.01852	5456.87	0.03136	7006.17	0.01883	8498.41
0.01913	5.28349	0.03166	780.366	0.03166	1101.62	0.00661	1565.15	0.03166	2645.52	0.01883	3433.41	0.03136	3890.66	0.01883	4595.37	0.01883	5456.8	0.03166	7006.05	0.01913	8498.37
0.01944	5.33803	0.03197	780.451	0.03197	1101.72	0.00691	1565.34	0.03197	2645.59	0.01913	3433.44	0.03166	3890.63	0.01913	4595.21	0.01913	5456.79	0.03197	7005.81	0.01944	8498.3
0.01974	5.31822	0.03227	780.387	0.03227	1101.65	0.00722	1565.36	0.03227	2645.55	0.01944	3433.45	0.03197	3890.6	0.01944	4595.21	0.01944	5456.7	0.03227	7005.72	0.01974	8498.27
0.02005	5.27264	0.03258	780.438	0.03258	1101.47	0.00752	1565.22	0.03258	2645.46	0.01974	3433.27	0.03227	3890.57	0.01974	4595.32	0.01974	5456.56	0.03258	7005.74	0.02005	8498.46
0.02036	5.30831	0.03288	780.327	0.03288	1101.43	0.00783	1565.25	0.03288	2645.35	0.02005	3433.24	0.03258	3890.69	0.02005	4595.55	0.02005	5456.55	0.03288	7005.65	0.02036	8498.57
0.02066	5.43059	0.03319	780.06	0.03319	1101.6	0.00813	1565.25	0.03319	2645.36	0.02036	3433.36	0.03288	3890.87	0.02036	4595.57	0.02036	5456.6	0.03319	7005.7	0.02066	8498.46
0.02097	5.43698	0.0335	780.045	0.0335	1101.67	0.00844	1565.2	0.0335	2645.59	0.02066	3433.54	0.03319	3890.88	0.02066	4595.64	0.02066	5456.63	0.0335	7005.82	0.02097	8498.49
0.02127	5.36188	0.0338	780.077	0.0338	1101.64	0.00874	1565.16	0.0338	2645.51	0.02097	3433.74	0.0335	3890.92	0.02097	4595.9	0.02097	5456.64	0.0338	7005.9	0.02127	8498.68
0.02158	5.28603	0.03411	780.219	0.03411	1101.68	0.00905	1565.03	0.03411	2645.34	0.02127	3433.83	0.0338	3890.83	0.02127	4595.83	0.02127	5456.65	0.03411	7006.03	0.02158	8498.69
0.02188	5.24328	0.03441	780.411	0.03441	1101.61	0.00936	1565.04	0.03441	2645.36	0.02158	3433.89	0.03411	3890.81	0.02158	4595.55	0.02158	5456.72	0.03441	7006.12	0.02188	8498.55
0.02219	5.36185	0.03472	780.62	0.03472	1101.56	0.00966	1565.23	0.03472	2645.19	0.02188	3433.92	0.03441	3890.83	0.02188	4595.31	0.02188	5456.87	0.03472	7005.97	0.02219	8498.51
0.0225	5.41345	0.03502	780.556	0.03502	1101.34	0.00997	1565.28	0.03502	2645.05	0.02219	3433.91	0.03472	3890.87	0.02219	4595.26	0.02219	5456.84	0.03502	7005.67	0.0225	8498.5
0.0228	5.33668	0.03533	780.399	0.03533	1101.23	0.01027	1565.26	0.03533	2645.18	0.0225	3433.82	0.03502	3890.76	0.0225	4595.2	0.0225	5456.81	0.03533	7005.6	0.0228	8498.54
0.02311	5.40646	0.03563	780.36	0.03563	1101.25	0.01058	1565.1	0.03563	2645.52	0.0228	3433.83	0.03533	3890.75	0.0228	4595.23	0.0228	5456.65	0.03563	7005.68	0.02311	8498.63
0.02341	5.48961	0.03594	780.311	0.03594	1101.34	0.01088	1565.01	0.03594	2645.66	0.02311	3433.91	0.03563	3890.8	0.02311	4595.29	0.02311	5456.42	0.03594	7005.84	0.02341	8498.58
0.02372	5.4472	0.03625	780.376	0.03625	1101.53	0.01119	1565.01	0.03625	2645.76	0.02341	3433.79	0.03594	3890.86	0.02341	4595.21	0.02341	5456.34	0.03625	7005.99	0.02372	8498.46
0.02402	5.43303	0.03655	780.619	0.03655	1101.73	0.01149	1565.14	0.03655	2645.68	0.02372	3433.83	0.03625	3890.87	0.02372	4595.16	0.02372	5456.53	0.03655	7006.04	0.02402	8498.55
0.02433	5.37961	0.03686	780.76	0.03686	1101.73	0.0118	1565.27	0.03686	2645.64	0.02402	3433.86	0.03655	3890.84	0.02402	4595.17	0.02402	5456.94	0.03686	7006.1	0.02433	8498.72
0.02463	5.35822	0.03716	780.688	0.03716	1101.54	0.01211	1565.24	0.03716	2645.79	0.02433	3433.73	0.03686	3890.9	0.02433	4595.33	0.02433	5457.33	0.03716	7006.15	0.02463	8498.64
0.02494	5.40928	0.03747	780.518	0.03747	1101.39	0.01241	1565.22	0.03747	2645.85	0.02463	3433.55	0.03716	3890.87	0.02463	4595.48	0.02463	5457.51	0.03747	7006.21	0.02494	8498.52
0.02525	5.58139	0.03777	780.445	0.03777	1101.28	0.01272	1565.27	0.03777	2645.92	0.02494	3433.68	0.03747	3890.72	0.02494	4595.61	0.02494	5457.41	0.03777	7006.15	0.02525	8498.56
0.02555	5.83846	0.03808	780.512	0.03808	1101.2	0.01302	1565.36	0.03808	2645.93	0.02525	3433.81	0.03777	3890.85	0.02525	4595.68	0.02525	5457.23	0.03808	7006.1	0.02555	8498.61
0.02586	5.82065	0.03838	780.663	0.03838	1101.06	0.01333	1565.4	0.03838	2645.88	0.02555	3433.75	0.03808	3890.83	0.02555	4595.63	0.02555	5457.1	0.03838	7006.04	0.02586	8498.59
0.02616	5.69765	0.03869	780.668	0.03869	1101.01	0.01363	1565.55	0.03869	2645.8	0.02586	3433.78	0.03838	3890.63	0.02586	4595.42	0.02586	5457.15	0.03869	7006.04	0.02616	8498.65
0.02647	5.69831	0.039	780.558	0.039	1101.04	0.01394	1565.68	0.039	2645.63	0.02616	3433.95	0.03869	3890.73	0.02616	4595.33	0.02616	5456.99	0.039	7006.01	0.02647	8498.77
0.02677	5.79878	0.0393	780.472	0.0393	1101.12	0.01424	1565.68	0.0393	2645.62	0.02647	3433.94	0.039	3891	0.02647	4595.36	0.02647	5456.9	0.0393	7005.96	0.02677	8498.86
0.02708	5.73534	0.03961	780.539	0.03961	1101.26	0.01455	1565.55	0.03961	2645.78	0.02677	3433.77	0.0393	3891.14	0.02677	4595.34	0.02677	5456.86	0.03961	7005.95	0.02708	8498.9
0.02738	5.51617	0.03991	780.624	0.03991	1101.17	0.01486	1565.41	0.03991	2645.85	0.02708	3433.73	0.03961	3891.1	0.02708	4595.34	0.02708	5456.8	0.03991	7005.89	0.02738	8498.98
0.02769	5.22855	0.04022	780.664	0.04022	1101.15	0.01516	1565.34	0.04022	2645.79	0.02738	3433.63	0.03991	3891.04	0.02738	4595.43	0.02738	5456.83	0.04022	7005.87	0.02769	8498.91
0.028	4.94083	0.04052	780.721	0.04052	1101.25	0.01547	1565.31	0.04052	2645.7	0.02769	3433.72	0.04022	3890.92	0.02769	4595.51	0.02769	5456.94	0.04052	7005.88	0.028	8498.71
0.0283	4.92866	0.04083	780.699	0.04083	1101.32	0.01577	1565.27	0.04083	2645.64	0.028	3433.91	0.04052	3890.78	0.028	4595.5	0.028	5456.92	0.04083	7005.75	0.0283	8498.79
0.02861	5.37269	0.04113	780.592	0.04113	1101.25	0.01608	1565.18	0.04113	2645.48	0.0283	3433.96	0.04083	3890.69	0.0283	4595.36	0.0283	5456.73	0.04113	7005.7	0.02861	8499.02
0.02891	5.72493	0.04144	780.601	0.04144	1101.1	0.01638	1565.29	0.04144	2645.39	0.02861	3433.8	0.04113	3890.61	0.02861	4595.28	0.02861	5456.84	0.04144	7005.77	0.02891	8499.06
0.02922	5.67967	0.04175	780.547	0.04175	1101.07	0.01669	1565.44	0.04175	2645.4	0.02891	3433.7	0.04144	3890.6	0.02891	4595.42	0.02891	5457.02	0.04175	7005.84	0.02922	8499.01
0.02952	5.68835	0.04205	780.283	0.04205	1101.06	0.01699	1565.47	0.04205	2645.14	0.02922	3433.61	0.04175	3890.64	0.02922	4595.4	0.02922	5457.03	0.04205	7006.05	0.02952	8499.09
0.02983	5.6963	0.04236	780.259	0.04236	1101.14	0.0173	1565.44	0.04236	2645.06	0.02952	3433.46	0.04205	3890.72	0.02952	4595.18	0.02952	5457.11	0.04236	7006.17	0.02983	8499.11
0.03013	5.66271	0.04266	780.327	0.04266	1101.37	0.01761	1565.55	0.04266	2645.14	0.02983	3433.35	0.04236	3890.67	0.02983	4594.98	0.02983	5457.17	0.04266	7006.27	0.03013	8499.02
0.03044	5.74124	0.04297	780.207	0.04297	1101.51	0.01791	1565.51	0.04297	2645.23	0.03013	3433.32	0.04266	3890.55	0.03013	4595.11	0.03013	5457.1	0.04297	7006.4	0.03044	8499.03
0.03075	5.86803	0.04327	780.191	0.04327	1101.52	0.01822	1565.51	0.04327	2645.3	0.03044	3433.24	0.04297	3890.54	0.03044	4595.31	0.03044	5456.98	0.04327	7006.38	0.03075	8499.07
0.03105	5.94151	0.04358	780.086	0.04358	1101.37	0.01852	1565.49	0.04358	2645.3	0.03075	3433.25	0.04327	3890.48	0.03075	4595.42	0.03075	5456.92	0.04358	7006.28	0.03105	8498.99
0.03136	5.95245	0.04388	779.904	0.04388	1101.32	0.01883	1565.4	0.04388	2645.23	0.03105	3433.49	0.04358	3890.45	0.03105	4595.45	0.03105	5457.13	0.04388	7006.17	0.03136	8498.77
0.03166	5.95559	0.04419	780.041	0.04419	1101.28	0.01913	1565.28	0.04419	2645.32	0.03136	3433.71	0.04388	3890.55	0.03136	4595.46	0.03136	5457.31	0.04419	7006.17	0.03166	8498.7
0.03197	5.94512	0.0445	780.116	0.0445	1101.24	0.01944	1565.38	0.0445	2645.44	0.03166	3433.82	0.04419	3890.63	0.03166	4595.47	0.03166	5457.37	0.0445	7006.19	0.03197	8498.66
0.03227	5.83227	0.0448	780.154	0.0448	1101.25	0.01974	1565.51	0.0448	2645.35	0.03197	3433.9	0.0445	3890.76	0.03197	4595.43	0.03197	5457.24	0.0448	7006.27	0.03227	8498.7
0.03258	5.67234	0.04511	780.405	0.04511	1101.44	0.02005	1565.65	0.04511	2645.34	0.03227	3433.92	0.0448	3890.86	0.03227	4595.35	0.03227	5457.04	0.04511	7006.29	0.03258	8498.83
0.03288	5.5638	0.04541	780.493	0.04541	1101.72	0.02036	1565.63	0.04541	2645.45	0.03258	3433.88	0.04511	3891.03	0.03258	4595.37	0.03258	5457.11	0.04541	7006.06	0.03288	8498.92
0.03319	5.59747	0.04572	780.389	0.04572	1101.67	0.02066	1565.54	0.04572	2645.42	0.03288	3433.78	0.04541	3891.18	0.03288	4595.47	0.03288	5457.23	0.04572	7005.87	0.03319	8498.93
0.0335	5.58172	0.04602	780.194	0.04602	1101.57	0.02097	1565.68	0.04602	2645.34	0.03319	3433.7	0.04572	3891.13	0.03319	4595.67	0.03319	5457.12	0.04602	7005.98	0.0335	8498.87
0.0338	5.44881	0.04633	780.104	0.04633	1101.55	0.02127	1565.63	0.04633	2645.33	0.0335	3433.73	0.04602	3890.87	0.0335	4595.61	0.0335	5456.95	0.04633	7006.03	0.0338	8498.9
0.03411	5.40908	0.04664	780.2	0.04664	1101.59	0.02158	1565.47	0.04664	2645.4	0.0338	3433.7	0.04633	3890.71	0.0338	4595.46	0.0338	5456.75	0.04664	7005.85	0.03411	8498.91
0.03441	5.55653	0.04694	780.366	0.04694	1101.64	0.02188	1565.44	0.04694	2645.5	0.03411	3433.8	0.04664	3890.68	0.03411	4595.33	0.03411	5456.84	0.04694	7005.68	0.03441	8498.88
0.03472	5.5613	0.04725	780.351	0.04725	1101.74	0.02219	1565.49	0.04725	2645.45	0.03441	3433.76	0.04694	3890.63	0.03441	4595.24	0.03441	5456.84	0.04725	7005.78	0.03472	8498.86
0.03502	5.63753	0.04755	780.305	0.04755	1101.78	0.0225	1565.55	0.04755	2645.24	0.03472	3433.66	0.04725	3890.63	0.03472	4595.16	0.03472	5456.86	0.04755	7005.9	0.03502	8498.92
0.03533	5.66525	0.04786	780.401	0.04786	1101.97	0.0228	1565.6	0.04786	2645.14	0.03502	3433.65	0.04755	3890.86	0.03502	4594.96	0.03502	5457.09	0.04786	7005.83	0.03533	8498.79
0.03563	5.59295	0.04816	780.529	0.04816	1102.22	0.02311	1565.59	0.04816	2645.14	0.03533	3433.67	0.04786	3891.01	0.03533	4595.06	0.03533	5457.19	0.04816	7005.86	0.03563	8498.7
0.03594	5.61737	0.04847	780.531	0.04847	1102.19	0.02341	1565.78	0.04847	2645.06	0.03563	3433.55	0.04816	3890.93	0.03563	4595.19	0.03563	5457.03	0.04847	7005.95	0.03594	8498.76
0.03625	5.55508	0.04877	780.457	0.04877	1102.08	0.02372	1565.96	0.04877	2645	0.03594	3433.46	0.04847	3890.72	0.03594	4595.23	0.03594	5456.85	0.04877	7006	0.03625	8498.84
0.03655	5.43882	0.04908	780.458	0.04908	1102.01	0.02402	1565.95	0.04908	2645.13	0.03625	3433.52	0.04877	3890.68	0.03625	4595.25	0.03625	5456.85	0.04908	7006.13	0.03655	8498.7
0.03686	5.35595	0.04939	780.558	0.04939	1101.83	0.02433	1565.86	0.04939	2645.41	0.03655	3433.72	0.04908	3890.73	0.03655	4595.48	0.03655	5456.96	0.04939	7006.18	0.03686	8498.54
0.03716	5.53146	0.04969	780.622	0.04969	1101.68	0.02463	1565.87	0.04969	2645.55	0.03686	3433.85	0.04939	3890.76	0.03686	4595.6	0.03686	5457	0.04969	7006.16	0.03716	8498.49
0.03747	5.69361	0.05	780.605	0.05	1101.64	0.02494	1565.56	0.05	2645.55	0.03716	3433.91	0.04969	3890.76	0.03716	4595.55	0.03716	5457.13	0.05	7006.19	0.03747	8498.53
0.03777	5.68563	0.0503	780.635	0.0503	1101.65	0.02525	1565.25	0.0503	2645.46	0.03747	3434.05	0.05	3890.9	0.03747	4595.58	0.03747	5457.29	0.0503	7006.02	0.03777	8498.71
0.03808	5.6675	0.05061	780.548	0.05061	1101.68	0.02555	1565.23	0.05061	2645.44	0.03777	3434.09	0.0503	3890.88	0.03777	4595.55	0.03777	5457.21	0.05061	7005.88	0.03808	8498.95
0.03838	5.71838	0.05091	780.494	0.05091	1101.66	0.02586	1565.23	0.05091	2645.33	0.03808	3433.87	0.05061	3890.95	0.03808	4595.53	0.03808	5457.03	0.05091	7005.88	0.03838	8499.13
0.03869	5.63982	0.05122	780.369	0.05122	1101.59	0.02616	1565.14	0.05122	2645.21	0.03838	3433.77	0.05091	3891.12	0.03838	4595.43	0.03838	5456.88	0.05122	7005.94	0.03869	8499
0.039	5.46264	0.05152	780.355	0.05152	1101.5	0.02647	1565.23	0.05152	2645.22	0.03869	3433.87	0.05122	3890.9	0.03869	4595.39	0.03869	5456.91	0.05152	7005.97	0.039	8498.91
0.0393	5.29809	0.05183	780.344	0.05183	1101.58	0.02677	1565.4	0.05183	2645.22	0.039	3433.93	0.05152	3890.76	0.039	4595.32	0.039	5456.97	0.05183	7006.09	0.0393	8499.08
0.03961	5.47465	0.05214	780.302	0.05214	1101.56	0.02708	1565.49	0.05214	2645.26	0.0393	3433.7	0.05183	3890.82	0.0393	4595.35	0.0393	5457.21	0.05214	7006.35	0.03961	8499.14
0.03991	5.57081	0.05244	780.259	0.05244	1101.49	0.02738	1565.57	0.05244	2645.32	0.03961	3433.36	0.05214	3890.99	0.03961	4595.51	0.03961	5457.38	0.05244	7006.43	0.03991	8498.97
0.04022	5.58011	0.05275	780.373	0.05275	1101.51	0.02769	1565.53	0.05275	2645.24	0.03991	3433.19	0.05244	3891.07	0.03991	4595.46	0.03991	5457.24	0.05275	7006.21	0.04022	8498.91
0.04052	5.55989	0.05305	780.51	0.05305	1101.44	0.028	1565.55	0.05305	2645.19	0.04022	3433.36	0.05275	3891	0.04022	4595.24	0.04022	5457.12	0.05305	7006.12	0.04052	8499.06
0.04083	5.65194	0.05336	780.595	0.05336	1101.51	0.0283	1565.53	0.05336	2645.23	0.04052	3433.66	0.05305	3890.96	0.04052	4595	0.04052	5457.18	0.05336	7006.1	0.04083	8498.98
0.04113	5.67138	0.05366	780.716	0.05366	1101.58	0.02861	1565.47	0.05366	2645.26	0.04083	3433.84	0.05336	3890.83	0.04083	4595.02	0.04083	5457.12	0.05366	7006.14	0.04113	8498.94
0.04144	5.52554	0.05397	780.755	0.05397	1101.69	0.02891	1565.53	0.05397	2645.38	0.04113	3433.99	0.05366	3890.67	0.04113	4595.14	0.04113	5457.06	0.05397	7006.13	0.04144	8499.01
0.04175	5.43168	0.05427	780.546	0.05427	1101.79	0.02922	1565.57	0.05427	2645.51	0.04144	3434.04	0.05397	3890.89	0.04144	4595.4	0.04144	5457.01	0.05427	7006.26	0.04175	8498.96
0.04205	5.54396	0.05458	780.319	0.05458	1101.69	0.02952	1565.45	0.05458	2645.43	0.04175	3434.11	0.05427	3890.89	0.04175	4595.59	0.04175	5456.9	0.05458	7006.17	0.04205	8498.83
0.04236	5.6243	0.05489	780.272	0.05489	1101.56	0.02983	1565.12	0.05489	2645.31	0.04205	3434.23	0.05458	3890.74	0.04205	4595.75	0.04205	5456.85	0.05489	7005.95	0.04236	8498.76
0.04266	5.5412	0.05519	780.177	0.05519	1101.55	0.03013	1564.96	0.05519	2645.39	0.04236	3434.3	0.05489	3890.76	0.04236	4595.73	0.04236	5456.85	0.05519	7005.86	0.04266	8498.66
0.04297	5.42272	0.0555	780.078	0.0555	1101.5	0.03044	1565.05	0.0555	2645.56	0.04266	3434.23	0.05519	3890.88	0.04266	4595.89	0.04266	5456.82	0.0555	7005.91	0.04297	8498.77
0.04327	5.39375	0.0558	780.164	0.0558	1101.43	0.03075	1565.28	0.0558	2645.73	0.04297	3434.08	0.0555	3890.89	0.04297	4596.05	0.04297	5456.92	0.0558	7005.99	0.04327	8498.84
0.04358	5.44636	0.05611	780.265	0.05611	1101.45	0.03105	1565.57	0.05611	2645.6	0.04327	3433.9	0.0558	3890.86	0.04327	4595.99	0.04327	5456.97	0.05611	7006.06	0.04358	8498.91
0.04388	5.55121	0.05641	780.222	0.05641	1101.52	0.03136	1565.55	0.05641	2645.43	0.04358	3433.7	0.05611	3890.77	0.04358	4595.86	0.04358	5456.92	0.05641	7006.19	0.04388	8498.95
0.04419	5.60755	0.05672	780.217	0.05672	1101.65	0.03166	1565.47	0.05672	2645.42	0.04388	3433.81	0.05641	3890.81	0.04388	4595.77	0.04388	5456.88	0.05672	7006.16	0.04419	8498.82
0.0445	5.61036	0.05702	780.214	0.05702	1101.69	0.03197	1565.47	0.05702	2645.26	0.04419	3434.09	0.05672	3890.87	0.04419	4595.8	0.04419	5456.98	0.05702	7006.19	0.0445	8498.88
0.0448	5.39126	0.05733	780.141	0.05733	1101.79	0.03227	1565.5	0.05733	2645.14	0.0445	3434.3	0.05702	3890.97	0.0445	4595.76	0.0445	5457.06	0.05733	7006.22	0.0448	8499.09
0.04511	5.13626	0.05764	779.971	0.05764	1101.82	0.03258	1565.47	0.05764	2645.03	0.0448	3434.16	0.05733	3891.09	0.0448	4595.73	0.0448	5457.05	0.05764	7006.23	0.04511	8499.19
0.04541	5.1952	0.05794	779.948	0.05794	1101.57	0.03288	1565.66	0.05794	2644.93	0.04511	3433.93	0.05764	3890.94	0.04511	4595.82	0.04511	5457.03	0.05794	7006.26	0.04541	8499.23
0.04572	5.35067	0.05825	779.906	0.05825	1101.39	0.03319	1565.76	0.05825	2644.8	0.04541	3433.92	0.05794	3890.98	0.04541	4595.74	0.04541	5457.06	0.05825	7006.31	0.04572	8499.08
0.04602	5.49693	0.05855	779.881	0.05855	1101.28	0.0335	1565.7	0.05855	2644.67	0.04572	3433.78	0.05825	3891.23	0.04572	4595.34	0.04572	5457.11	0.05855	7006.41	0.04602	8498.79
0.04633	5.56179	0.05886	779.925	0.05886	1101.32	0.0338	1565.63	0.05886	2644.84	0.04602	3433.62	0.05855	3891.18	0.04602	4595	0.04602	5457.03	0.05886	7006.36	0.04633	8498.6
0.04664	5.52429	0.05916	779.982	0.05916	1101.57	0.03411	1565.7	0.05916	2645.1	0.04633	3433.54	0.05886	3891.03	0.04633	4595.12	0.04633	5456.93	0.05916	7006.23	0.04664	8498.66
0.04694	5.68188	0.05947	780.072	0.05947	1101.71	0.03441	1565.64	0.05947	2645.25	0.04664	3433.55	0.05916	3890.85	0.04664	4595.24	0.04664	5457.11	0.05947	7006.04	0.04694	8498.67
0.04725	5.71501	0.05977	780.131	0.05977	1101.81	0.03472	1565.52	0.05977	2645.38	0.04694	3433.5	0.05947	3890.71	0.04694	4595.21	0.04694	5457.22	0.05977	7005.99	0.04725	8498.61
0.04755	5.62737	0.06008	780.07	0.06008	1101.75	0.03502	1565.64	0.06008	2645.42	0.04725	3433.57	0.05977	3890.8	0.04725	4595.34	0.04725	5457.26	0.06008	7006.1	0.04755	8498.65
0.04786	5.51368	0.06039	779.987	0.06039	1101.61	0.03533	1565.74	0.06039	2645.18	0.04755	3433.8	0.06008	3890.75	0.04755	4595.51	0.04755	5457.31	0.06039	7006.3	0.04786	8498.76
0.04816	5.42789	0.06069	779.868	0.06069	1101.47	0.03563	1565.57	0.06069	2645.11	0.04786	3433.82	0.06039	3890.79	0.04786	4595.69	0.04786	5457.21	0.06069	7006.49	0.04816	8498.94
0.04847	5.71617	0.061	779.773	0.061	1101.47	0.03594	1565.6	0.061	2645.28	0.04816	3433.76	0.06069	3890.83	0.04816	4595.83	0.04816	5457.01	0.061	7006.64	0.04847	8499.04
0.04877	5.89613	0.0613	779.969	0.0613	1101.65	0.03625	1565.69	0.0613	2645.36	0.04847	3433.85	0.061	3890.77	0.04847	4595.93	0.04847	5456.89	0.0613	7006.68	0.04877	8499.11
0.04908	5.83912	0.06161	780.093	0.06161	1101.77	0.03655	1565.63	0.06161	2645.33	0.04877	3433.83	0.0613	3890.83	0.04877	4595.76	0.04877	5456.81	0.06161	7006.5	0.04908	8498.99
0.04939	5.76744	0.06191	780.068	0.06191	1101.73	0.03686	1565.65	0.06191	2645.34	0.04908	3433.84	0.06161	3890.85	0.04908	4595.48	0.04908	5456.87	0.06191	7006.23	0.04939	8498.8
0.04969	5.86304	0.06222	780.039	0.06222	1101.73	0.03716	1565.56	0.06222	2645.46	0.04939	3433.83	0.06191	3890.85	0.04939	4595.28	0.04939	5456.92	0.06222	7006.17	0.04969	8498.68
0.05	5.86864	0.06252	779.946	0.06252	1101.86	0.03747	1565.29	0.06252	2645.32	0.04969	3433.75	0.06222	3890.84	0.04969	4595.25	0.04969	5456.72	0.06252	7006.34	0.05	8498.63
0.0503	5.63643	0.06283	780.006	0.06283	1101.8	0.03777	1565.29	0.06283	2645.13	0.05	3433.7	0.06252	3890.99	0.05	4595.15	0.05	5456.62	0.06283	7006.39	0.0503	8498.69
0.05061	5.46118	0.06314	780.162	0.06314	1101.59	0.03808	1565.41	0.06314	2645.21	0.0503	3433.66	0.06283	3890.95	0.0503	4594.84	0.0503	5456.6	0.06314	7006.26	0.05061	8498.95
0.05091	5.5598	0.06344	780.303	0.06344	1101.5	0.03838	1565.54	0.06344	2645.42	0.05061	3433.6	0.06314	3890.96	0.05061	4594.81	0.05061	5456.64	0.06344	7006.19	0.05091	8499.02
0.05122	5.62175	0.06375	780.26	0.06375	1101.45	0.03869	1565.55	0.06375	2645.58	0.05091	3433.56	0.06344	3891.03	0.05091	4595.03	0.05091	5456.81	0.06375	7006.26	0.05122	8499.01
0.05152	5.59596	0.06405	780.142	0.06405	1101.54	0.039	1565.66	0.06405	2645.61	0.05122	3433.54	0.06375	3891	0.05122	4595.15	0.05122	5456.9	0.06405	7006.18	0.05152	8499.07
0.05183	5.59014	0.06436	780.07	0.06436	1101.84	0.0393	1565.8	0.06436	2645.58	0.05152	3433.52	0.06405	3890.94	0.05152	4595.22	0.05152	5456.88	0.06436	7006.2	0.05183	8499.13
0.05214	5.54825	0.06466	780.04	0.06466	1101.87	0.03961	1565.7	0.06466	2645.41	0.05183	3433.47	0.06436	3890.97	0.05183	4595.22	0.05183	5456.9	0.06466	7006.15	0.05214	8499.12
0.05244	5.54893	0.06497	779.994	0.06497	1101.85	0.03991	1565.53	0.06497	2645.36	0.05214	3433.36	0.06466	3891.07	0.05214	4595.17	0.05214	5456.9	0.06497	7006.07	0.05244	8499.07
0.05275	5.64432	0.06527	780.011	0.06527	1101.79	0.04022	1565.52	0.06527	2645.5	0.05244	3433.5	0.06497	3891.14	0.05244	4595.39	0.05244	5456.77	0.06527	7006.1	0.05275	8499.03
0.05305	5.71559	0.06558	779.996	0.06558	1101.68	0.04052	1565.39	0.06558	2645.55	0.05275	3433.77	0.06527	3890.99	0.05275	4595.4	0.05275	5456.74	0.06558	7006.15	0.05305	8498.93
0.05336	5.7516	0.06589	780.17	0.06589	1101.7	0.04083	1565.35	0.06589	2645.55	0.05305	3433.78	0.06558	3890.83	0.05305	4595.2	0.05305	5456.63	0.06589	7006.1	0.05336	8498.74
0.05366	5.86736	0.06619	780.311	0.06619	1101.74	0.04113	1565.28	0.06619	2645.56	0.05336	3433.71	0.06589	3890.92	0.05336	4595.17	0.05336	5456.67	0.06619	7005.98	0.05366	8498.62
0.05397	5.88582	0.0665	780.233	0.0665	1101.79	0.04144	1565.34	0.0665	2645.55	0.05366	3433.65	0.06619	3891.03	0.05366	4595.13	0.05366	5456.78	0.0665	7005.91	0.05397	8498.78
0.05427	5.83678	0.0668	780.138	0.0668	1101.86	0.04175	1565.38	0.0668	2645.63	0.05397	3433.68	0.0665	3890.99	0.05397	4594.94	0.05397	5456.82	0.0668	7005.94	0.05427	8499.06
0.05458	5.75328	0.06711	780.059	0.06711	1101.8	0.04205	1565.37	0.06711	2645.66	0.05427	3433.85	0.0668	3890.91	0.05427	4594.82	0.05427	5456.76	0.06711	7005.96	0.05458	8499.22
0.05489	5.80626	0.06741	780.046	0.06741	1101.76	0.04236	1565.46	0.06741	2645.59	0.05458	3434.06	0.06711	3890.84	0.05458	4594.91	0.05458	5456.79	0.06741	7006.04	0.05489	8499.29
0.05519	5.86934	0.06772	780.015	0.06772	1101.74	0.04266	1565.56	0.06772	2645.45	0.05489	3434.17	0.06741	3890.72	0.05489	4595.01	0.05489	5456.82	0.06772	7006.1	0.05519	8499.25
0.0555	5.83561	0.06802	779.945	0.06802	1101.65	0.04297	1565.56	0.06802	2645.42	0.05519	3434.06	0.06772	3890.8	0.05519	4594.92	0.05519	5456.82	0.06802	7006.23	0.0555	8499.29
0.0558	5.77745	0.06833	780.053	0.06833	1101.54	0.04327	1565.43	0.06833	2645.51	0.0555	3433.89	0.06802	3890.93	0.0555	4594.86	0.0555	5456.75	0.06833	7006.34	0.0558	8499.47
0.05611	5.78789	0.06864	780.301	0.06864	1101.68	0.04358	1565.41	0.06864	2645.46	0.0558	3433.79	0.06833	3890.99	0.0558	4595.19	0.0558	5456.63	0.06864	7006.29	0.05611	8499.53
0.05641	5.84973	0.06894	780.341	0.06894	1101.87	0.04388	1565.52	0.06894	2645.38	0.05611	3433.72	0.06864	3890.99	0.05611	4595.55	0.05611	5456.6	0.06894	7006.23	0.05641	8499.28
0.05672	5.66716	0.06925	780.39	0.06925	1101.82	0.04419	1565.59	0.06925	2645.33	0.05641	3433.61	0.06894	3890.94	0.05641	4595.53	0.05641	5456.65	0.06925	7006.06	0.05672	8499.05
0.05702	5.63122	0.06955	780.424	0.06955	1101.89	0.0445	1565.48	0.06955	2645.49	0.05672	3433.64	0.06925	3890.78	0.05672	4595.58	0.05672	5456.73	0.06955	7005.81	0.05702	8499.1
0.05733	5.84223	0.06986	780.452	0.06986	1102	0.0448	1565.42	0.06986	2645.7	0.05702	3433.76	0.06955	3890.56	0.05702	4595.64	0.05702	5456.75	0.06986	7005.78	0.05733	8499.23
0.05764	5.88051	0.07016	780.411	0.07016	1102.07	0.04511	1565.37	0.07016	2645.79	0.05733	3433.84	0.06986	3890.34	0.05733	4595.64	0.05733	5456.83	0.07016	7005.88	0.05764	8499.23
0.05794	5.65304	0.07047	780.343	0.07047	1102.11	0.04541	1565.32	0.07047	2645.71	0.05764	3433.89	0.07016	3890.37	0.05764	4595.6	0.05764	5456.93	0.07047	7006.19	0.05794	8499.22
0.05825	5.61357	0.07078	780.403	0.07078	1102.08	0.04572	1565.37	0.07078	2645.51	0.05794	3433.76	0.07047	3890.6	0.05794	4595.66	0.05794	5456.95	0.07078	7006.5	0.05825	8499.12
0.05855	5.93408	0.07108	780.353	0.07108	1102.01	0.04602	1565.48	0.07108	2645.39	0.05825	3433.66	0.07078	3890.75	0.05825	4595.68	0.05825	5456.94	0.07108	7006.44	0.05855	8499
0.05886	6.03053	0.07139	780.324	0.07139	1101.98	0.04633	1565.5	0.07139	2645.42	0.05855	3433.69	0.07108	3890.81	0.05855	4595.82	0.05855	5456.99	0.07139	7006.32	0.05886	8499.13
0.05916	5.85076	0.07169	780.378	0.07169	1101.97	0.04664	1565.36	0.07169	2645.36	0.05886	3433.73	0.07139	3890.86	0.05886	4595.82	0.05886	5457.1	0.07169	7006.22	0.05916	8499.12
0.05947	5.76464	0.072	780.52	0.072	1101.94	0.04694	1565.32	0.072	2645.34	0.05916	3433.71	0.07169	3890.95	0.05916	4595.78	0.05916	5457.11	0.072	7006.14	0.05947	8498.96
0.05977	5.90508	0.0723	780.62	0.0723	1101.87	0.04725	1565.28	0.0723	2645.33	0.05947	3433.63	0.072	3890.95	0.05947	4595.81	0.05947	5457.24	0.0723	7006.05	0.05977	8498.91
0.06008	5.98065	0.07261	780.79	0.07261	1101.77	0.04755	1565.35	0.07261	2645.25	0.05977	3433.54	0.0723	3890.94	0.05977	4595.79	0.05977	5457.41	0.07261	7006.05	0.06008	8499.08
0.06039	5.85528	0.07291	780.824	0.07291	1101.68	0.04786	1565.68	0.07291	2645.29	0.06008	3433.52	0.07261	3890.9	0.06008	4595.7	0.06008	5457.37	0.07291	7006.06	0.06039	8499.11
0.06069	5.77889	0.07322	780.615	0.07322	1101.69	0.04816	1565.87	0.07322	2645.23	0.06039	3433.5	0.07291	3890.88	0.06039	4595.48	0.06039	5457.22	0.07322	7006.15	0.06069	8498.99
0.061	5.8012	0.07353	780.406	0.07353	1101.59	0.04847	1565.83	0.07353	2645.27	0.06069	3433.64	0.07322	3890.96	0.06069	4595.39	0.06069	5457.01	0.07353	7006.24	0.061	8498.79
0.0613	5.69487	0.07383	780.26	0.07383	1101.61	0.04877	1565.75	0.07383	2645.41	0.061	3433.85	0.07353	3891.1	0.061	4595.34	0.061	5457.02	0.07383	7006.38	0.0613	8498.74
0.06161	5.57926	0.07414	780.241	0.07414	1101.59	0.04908	1565.68	0.07414	2645.53	0.0613	3433.93	0.07383	3891.18	0.0613	4595.43	0.0613	5457.05	0.07414	7006.44	0.06161	8498.71
0.06191	5.51591	0.07444	780.262	0.07444	1101.55	0.04939	1565.69	0.07444	2645.59	0.06161	3433.91	0.07414	3891.24	0.06161	4595.65	0.06161	5457.02	0.07444	7006.31	0.06191	8498.6
0.06222	5.5957	0.07475	780.226	0.07475	1101.61	0.04969	1565.72	0.07475	2645.52	0.06191	3433.77	0.07444	3891.34	0.06191	4595.62	0.06191	5456.97	0.07475	7006.2	0.06222	8498.51
0.06252	5.75289	0.07505	780.349	0.07505	1101.66	0.05	1565.64	0.07505	2645.49	0.06222	3433.79	0.07475	3891.38	0.06222	4595.46	0.06222	5456.87	0.07505	7006.12	0.06252	8498.49
0.06283	5.91883	0.07536	780.634	0.07536	1101.72	0.0503	1565.57	0.07536	2645.55	0.06252	3433.84	0.07505	3891.46	0.06252	4595.31	0.06252	5456.67	0.07536	7006.02	0.06283	8498.53
0.06314	6.02958	0.07566	780.619	0.07566	1101.99	0.05061	1565.46	0.07566	2645.49	0.06283	3433.88	0.07536	3891.4	0.06283	4595.13	0.06283	5456.7	0.07566	7006	0.06314	8498.74
0.06344	6.04538	0.07597	780.444	0.07597	1102.28	0.05091	1565.48	0.07597	2645.32	0.06314	3433.94	0.07566	3891.31	0.06314	4595.17	0.06314	5456.8	0.07597	7006.06	0.06344	8498.92
0.06375	5.99649	0.07628	780.261	0.07628	1102.22	0.05122	1565.45	0.07628	2645.39	0.06344	3433.86	0.07597	3891.28	0.06344	4595.27	0.06344	5456.9	0.07628	7006.12	0.06375	8498.95
0.06405	6.0404	0.07658	780.315	0.07658	1102.12	0.05152	1565.35	0.07658	2645.54	0.06375	3433.76	0.07628	3891.25	0.06375	4595.27	0.06375	5457.04	0.07658	7006.17	0.06405	8498.97
0.06436	6.0971	0.07689	780.346	0.07689	1102.13	0.05183	1565.37	0.07689	2645.61	0.06405	3433.75	0.07658	3891.04	0.06405	4595.42	0.06405	5457.13	0.07689	7006.33	0.06436	8498.96
0.06466	5.90075	0.07719	780.425	0.07719	1102.15	0.05214	1565.48	0.07719	2645.64	0.06436	3433.86	0.07689	3890.79	0.06436	4595.49	0.06436	5457.25	0.07719	7006.37	0.06466	8498.94
0.06497	5.81439	0.0775	780.412	0.0775	1102.22	0.05244	1565.65	0.0775	2645.68	0.06466	3433.81	0.07719	3890.77	0.06466	4595.39	0.06466	5457.05	0.0775	7006.24	0.06497	8498.83
0.06527	5.78468	0.0778	780.409	0.0778	1102.2	0.05275	1565.76	0.0778	2645.66	0.06497	3433.68	0.0775	3890.76	0.06497	4595.33	0.06497	5456.81	0.0778	7006.08	0.06527	8498.83
0.06558	5.66157	0.07811	780.505	0.07811	1102	0.05305	1565.59	0.07811	2645.62	0.06527	3433.73	0.0778	3890.81	0.06527	4595.41	0.06527	5456.76	0.07811	7006.06	0.06558	8498.85
0.06589	5.62639	0.07841	780.499	0.07841	1101.96	0.05336	1565.54	0.07841	2645.66	0.06558	3433.88	0.07811	3890.8	0.06558	4595.48	0.06558	5456.74	0.07841	7006.12	0.06589	8498.8
0.06619	5.59344	0.07872	780.514	0.07872	1102.01	0.05366	1565.61	0.07872	2645.77	0.06589	3433.97	0.07841	3890.81	0.06589	4595.43	0.06589	5456.76	0.07872	7006.13	0.06619	8498.7
0.0665	5.59356	0.07903	780.556	0.07903	1102.02	0.05397	1565.54	0.07903	2645.77	0.06619	3434.02	0.07872	3890.8	0.06619	4595.6	0.06619	5456.8	0.07903	7006.2	0.0665	8498.49
0.0668	5.4175	0.07933	780.555	0.07933	1102.04	0.05427	1565.46	0.07933	2645.59	0.0665	3434.09	0.07903	3890.89	0.0665	4595.75	0.0665	5456.7	0.07933	7006.27	0.0668	8498.38
0.06711	5.34383	0.07964	780.562	0.07964	1101.96	0.05458	1565.46	0.07964	2645.57	0.0668	3434.06	0.07933	3891.04	0.0668	4595.6	0.0668	5456.68	0.07964	7006.3	0.06711	8498.47
0.06741	5.38277	0.07994	780.513	0.07994	1101.89	0.05489	1565.32	0.07994	2645.56	0.06711	3433.95	0.07964	3891.13	0.06711	4595.63	0.06711	5456.83	0.07994	7006.29	0.06741	8498.56
0.06772	5.3028	0.08025	780.512	0.08025	1101.98	0.05519	1565.28	0.08025	2645.58	0.06741	3433.79	0.07994	3891.17	0.06741	4595.81	0.06741	5457.01	0.08025	7006.32	0.06772	8498.63
0.06802	5.19656	0.08055	780.431	0.08055	1102.17	0.0555	1565.48	0.08055	2645.69	0.06772	3433.7	0.08025	3891.05	0.06772	4595.69	0.06772	5457.09	0.08055	7006.26	0.06802	8498.58
0.06833	5.22001	0.08086	780.401	0.08086	1102.35	0.0558	1565.55	0.08086	2645.76	0.06802	3433.81	0.08055	3890.97	0.06802	4595.52	0.06802	5457.07	0.08086	7006.2	0.06833	8498.59
0.06864	5.28455	0.08116	780.612	0.08116	1102.49	0.05611	1565.55	0.08116	2645.68	0.06833	3433.98	0.08086	3890.98	0.06833	4595.5	0.06833	5457.02	0.08116	7006.13	0.06864	8498.75
0.06894	5.36574	0.08147	780.707	0.08147	1102.61	0.05641	1565.71	0.08147	2645.57	0.06864	3434	0.08116	3890.97	0.06864	4595.55	0.06864	5456.98	0.08147	7006.11	0.06894	8498.73
0.06925	5.47872	0.08178	780.703	0.08178	1102.63	0.05672	1565.88	0.08178	2645.59	0.06894	3433.91	0.08147	3891.02	0.06894	4595.68	0.06894	5457.01	0.08178	7006.19	0.06925	8498.73
0.06955	5.51331	0.08208	780.735	0.08208	1102.72	0.05702	1566	0.08208	2645.6	0.06925	3433.88	0.08178	3890.95	0.06925	4595.62	0.06925	5457.2	0.08208	7006.23	0.06955	8498.79
0.06986	5.43499	0.08239	780.783	0.08239	1102.75	0.05733	1566.09	0.08239	2645.61	0.06955	3433.78	0.08208	3890.83	0.06955	4595.43	0.06955	5457.3	0.08239	7006.17	0.06986	8498.88
0.07016	5.38868	0.08269	780.973	0.08269	1102.68	0.05764	1566.03	0.08269	2645.53	0.06986	3433.6	0.08239	3890.81	0.06986	4595.31	0.06986	5457.29	0.08269	7006.11	0.07016	8498.89
0.07047	5.40907	0.083	781.018	0.083	1102.75	0.05794	1565.78	0.083	2645.44	0.07016	3433.52	0.08269	3890.86	0.07016	4595.35	0.07016	5457.35	0.083	7006.08	0.07047	8498.89
0.07078	5.52318	0.0833	780.974	0.0833	1102.9	0.05825	1565.65	0.0833	2645.48	0.07047	3433.6	0.083	3890.92	0.07047	4595.45	0.07047	5457.26	0.0833	7006.19	0.07078	8498.91
0.07108	5.68783	0.08361	780.885	0.08361	1102.82	0.05855	1565.52	0.08361	2645.7	0.07078	3433.81	0.0833	3890.95	0.07078	4595.52	0.07078	5457.36	0.08361	7006.3	0.07108	8498.9
0.07139	5.87269	0.08391	780.762	0.08391	1102.63	0.05886	1565.5	0.08391	2645.87	0.07108	3433.87	0.08361	3890.96	0.07108	4595.57	0.07108	5457.34	0.08391	7006.37	0.07139	8498.81
0.07169	5.9088	0.08422	780.735	0.08422	1102.4	0.05916	1565.58	0.08422	2645.81	0.07139	3434	0.08391	3891.04	0.07139	4595.48	0.07139	5457.28	0.08422	7006.43	0.07169	8498.86
0.072	5.74794	0.08453	780.876	0.08453	1102.32	0.05947	1565.61	0.08453	2645.75	0.07169	3434.06	0.08422	3891.08	0.07169	4595.5	0.07169	5457.48	0.08453	7006.48	0.072	8499
0.0723	5.73759	0.08483	781.081	0.08483	1102.23	0.05977	1565.76	0.08483	2645.82	0.072	3433.95	0.08453	3891.11	0.072	4595.67	0.072	5457.61	0.08483	7006.49	0.0723	8498.92
0.07261	5.73103	0.08514	781.122	0.08514	1102.22	0.06008	1565.9	0.08514	2645.91	0.0723	3433.89	0.08483	3891.02	0.0723	4595.76	0.0723	5457.52	0.08514	7006.59	0.07261	8498.91
0.07291	5.71619	0.08544	780.982	0.08544	1102.3	0.06039	1566.03	0.08544	2645.89	0.07261	3433.87	0.08514	3890.96	0.07261	4595.77	0.07261	5457.27	0.08544	7006.78	0.07291	8498.96
0.07322	5.82419	0.08575	780.859	0.08575	1102.28	0.06069	1566.1	0.08575	2645.79	0.07291	3433.94	0.08544	3890.98	0.07291	4595.89	0.07291	5457.16	0.08575	7006.86	0.07322	8498.84
0.07353	5.87855	0.08605	780.789	0.08605	1102.14	0.061	1566.08	0.08605	2645.63	0.07322	3434.02	0.08575	3891.07	0.07322	4595.73	0.07322	5457.13	0.08605	7006.9	0.07353	8498.6
0.07383	5.91489	0.08636	780.713	0.08636	1102.08	0.0613	1566.12	0.08636	2645.46	0.07353	3434.02	0.08605	3891.17	0.07353	4595.61	0.07353	5457.15	0.08636	7006.97	0.07383	8498.55
0.07414	5.97262	0.08666	780.724	0.08666	1102.09	0.06161	1566.1	0.08666	2645.33	0.07383	3434.07	0.08636	3891.24	0.07383	4595.7	0.07383	5457.13	0.08666	7006.83	0.07414	8498.66
0.07444	5.90982	0.08697	780.807	0.08697	1101.9	0.06191	1566.06	0.08697	2645.33	0.07414	3434.08	0.08666	3891.21	0.07414	4595.93	0.07414	5457.14	0.08697	7006.5	0.07444	8498.81
0.07475	5.81378	0.08728	780.834	0.08728	1101.85	0.06222	1566.04	0.08728	2645.42	0.07444	3433.93	0.08697	3891.16	0.07444	4596.11	0.07444	5457.22	0.08728	7006.29	0.07475	8498.84
0.07505	5.65169	0.08758	780.676	0.08758	1102.08	0.06252	1565.87	0.08758	2645.47	0.07475	3433.84	0.08728	3891.21	0.07475	4596	0.07475	5457.35	0.08758	7006.28	0.07505	8498.69
0.07536	5.5598	0.08789	780.536	0.08789	1102.21	0.06283	1565.74	0.08789	2645.38	0.07505	3433.88	0.08758	3891.12	0.07505	4595.63	0.07505	5457.5	0.08789	7006.45	0.07536	8498.6
0.07566	5.50979	0.08819	780.529	0.08819	1102.12	0.06314	1565.62	0.08819	2645.37	0.07536	3433.89	0.08789	3890.86	0.07536	4595.41	0.07536	5457.42	0.08819	7006.64	0.07566	8498.5
0.07597	5.71576	0.0885	780.492	0.0885	1102.12	0.06344	1565.49	0.0885	2645.54	0.07566	3433.84	0.08819	3890.78	0.07566	4595.48	0.07566	5457.29	0.0885	7006.75	0.07597	8498.55
0.07628	5.80032	0.0888	780.632	0.0888	1102.21	0.06375	1565.36	0.0888	2645.7	0.07597	3434.01	0.0885	3890.8	0.07597	4595.44	0.07597	5457.23	0.0888	7006.63	0.07628	8498.72
0.07658	5.61674	0.08911	780.71	0.08911	1102.2	0.06405	1565.27	0.08911	2645.82	0.07628	3434.06	0.0888	3890.82	0.07628	4595.32	0.07628	5457.16	0.08911	7006.43	0.07658	8498.76
0.07689	5.55168	0.08941	780.642	0.08941	1102.29	0.06436	1565.39	0.08941	2645.79	0.07658	3433.91	0.08911	3890.77	0.07658	4595.25	0.07658	5457.29	0.08941	7006.41	0.07689	8498.6
0.07719	5.4501	0.08972	780.703	0.08972	1102.42	0.06466	1565.47	0.08972	2645.78	0.07689	3433.91	0.08941	3890.81	0.07689	4595.18	0.07689	5457.3	0.08972	7006.43	0.07719	8498.6
0.0775	5.35485	0.09003	780.755	0.09003	1102.37	0.06497	1565.32	0.09003	2645.73	0.07719	3434.02	0.08972	3890.86	0.07719	4595.31	0.07719	5457.23	0.09003	7006.44	0.0775	8498.71
0.0778	5.4265	0.09033	780.763	0.09033	1102.25	0.06527	1565.33	0.09033	2645.49	0.0775	3434.16	0.09003	3890.9	0.0775	4595.59	0.0775	5457.18	0.09033	7006.5	0.0778	8498.92
0.07811	5.48792	0.09064	780.83	0.09064	1102.19	0.06558	1565.46	0.09064	2645.5	0.0778	3434.09	0.09033	3890.92	0.0778	4595.79	0.0778	5457.1	0.09064	7006.5	0.07811	8499.08
0.07841	5.48345	0.09094	780.938	0.09094	1101.96	0.06589	1565.65	0.09094	2645.6	0.07811	3434.09	0.09064	3890.84	0.07811	4595.81	0.07811	5457.13	0.09094	7006.33	0.07841	8499.21
0.07872	5.66539	0.09125	780.844	0.09125	1101.85	0.06619	1565.65	0.09125	2645.85	0.07841	3434.17	0.09094	3890.86	0.07841	4595.69	0.07841	5457.2	0.09125	7006.2	0.07872	8499.29
0.07903	5.89158	0.09155	780.748	0.09155	1101.87	0.0665	1565.59	0.09155	2646	0.07872	3434.22	0.09125	3890.95	0.07872	4595.59	0.07872	5457.07	0.09155	7006.27	0.07903	8499.37
0.07933	6.06695	0.09186	780.798	0.09186	1101.93	0.0668	1565.57	0.09186	2646.02	0.07903	3434.12	0.09155	3891.02	0.07903	4595.62	0.07903	5456.97	0.09186	7006.42	0.07933	8499.24
0.07964	6.04604	0.09217	780.942	0.09217	1101.87	0.06711	1565.35	0.09217	2646.03	0.07933	3434.07	0.09186	3891.1	0.07933	4595.74	0.07933	5457.08	0.09217	7006.56	0.07964	8499.01
0.07994	6.05949	0.09247	780.99	0.09247	1101.92	0.06741	1565.14	0.09247	2646.03	0.07964	3434.11	0.09217	3891.12	0.07964	4595.78	0.07964	5457.11	0.09247	7006.58	0.07994	8498.76
0.08025	6.13328	0.09278	780.98	0.09278	1101.95	0.06772	1565.09	0.09278	2645.92	0.07994	3434.14	0.09247	3891.08	0.07994	4595.65	0.07994	5457.19	0.09278	7006.36	0.08025	8498.76
0.08055	6.01438	0.09308	780.884	0.09308	1101.9	0.06802	1565.22	0.09308	2645.81	0.08025	3434.16	0.09278	3890.99	0.08025	4595.59	0.08025	5457.37	0.09308	7006.3	0.08055	8498.9
0.08086	5.86461	0.09339	780.87	0.09339	1102	0.06833	1565.57	0.09339	2645.76	0.08055	3434.04	0.09308	3890.92	0.08055	4595.64	0.08055	5457.39	0.09339	7006.3	0.08086	8498.85
0.08116	5.86017	0.09369	780.921	0.09369	1102.1	0.06864	1565.77	0.09369	2645.73	0.08086	3433.8	0.09339	3890.9	0.08086	4595.75	0.08086	5457.4	0.09369	7006.38	0.08116	8498.82
0.08147	5.96933	0.094	780.903	0.094	1102.14	0.06894	1565.84	0.094	2645.71	0.08116	3433.71	0.09369	3890.89	0.08116	4595.83	0.08116	5457.34	0.094	7006.37	0.08147	8498.88
0.08178	5.98165	0.0943	780.908	0.0943	1102.04	0.06925	1565.93	0.0943	2645.8	0.08147	3433.72	0.094	3890.83	0.08147	4595.99	0.08147	5457.29	0.0943	7006.25	0.08178	8498.99
0.08208	5.97764	0.09461	780.78	0.09461	1101.96	0.06955	1566.09	0.09461	2645.68	0.08178	3433.8	0.0943	3890.79	0.08178	4596.11	0.08178	5457.32	0.09461	7006.1	0.08208	8499.03
0.08239	5.90233	0.09492	780.651	0.09492	1101.94	0.06986	1566.08	0.09492	2645.55	0.08208	3433.99	0.09461	3890.81	0.08208	4596.13	0.08208	5457.18	0.09492	7006.06	0.08239	8499.1
0.08269	5.83839	0.09522	780.575	0.09522	1102.03	0.07016	1566.11	0.09522	2645.56	0.08239	3433.97	0.09492	3890.85	0.08239	4596.16	0.08239	5457.12	0.09522	7006.26	0.08269	8499.19
0.083	5.78968	0.09553	780.581	0.09553	1102.28	0.07047	1566.07	0.09553	2645.64	0.08269	3433.78	0.09522	3891.04	0.08269	4596.12	0.08269	5457.05	0.09553	7006.29	0.083	8499.23
0.0833	5.75982	0.09583	780.665	0.09583	1102.38	0.07078	1566.01	0.09583	2645.79	0.083	3433.68	0.09553	3891.14	0.083	4595.94	0.083	5457.07	0.09583	7006.27	0.0833	8499.29
0.08361	5.86102	0.09614	780.675	0.09614	1102.26	0.07108	1566.05	0.09614	2645.79	0.0833	3433.65	0.09583	3891.19	0.0833	4595.8	0.0833	5457.1	0.09614	7006.32	0.08361	8499.25
0.08391	5.87661	0.09644	780.625	0.09644	1102.15	0.07139	1565.98	0.09644	2645.4	0.08361	3433.54	0.09614	3891.06	0.08361	4595.75	0.08361	5457.16	0.09644	7006.57	0.08391	8499.24
0.08422	5.75869	0.09675	780.759	0.09675	1102.05	0.07169	1566.13	0.09675	2645.15	0.08391	3433.54	0.09644	3890.77	0.08391	4595.84	0.08391	5457.22	0.09675	7006.73	0.08422	8499.2
0.08453	5.77348	0.09705	780.67	0.09705	1102.02	0.072	1566.28	0.09705	2645.32	0.08422	3433.67	0.09675	3890.64	0.08422	4595.95	0.08422	5457.44	0.09705	7006.65	0.08453	8499.25
0.08483	5.71827	0.09736	780.527	0.09736	1102.02	0.0723	1566.33	0.09736	2645.74	0.08453	3433.71	0.09705	3890.66	0.08453	4595.79	0.08453	5457.64	0.09736	7006.52	0.08483	8499.51
0.08514	5.72577	0.09767	780.48	0.09767	1102.02	0.07261	1566.29	0.09767	2646.03	0.08483	3433.6	0.09736	3890.66	0.08483	4595.65	0.08483	5457.72	0.09767	7006.59	0.08514	8499.78
0.08544	5.66099	0.09797	780.561	0.09797	1102.07	0.07291	1566.17	0.09797	2646.12	0.08514	3433.49	0.09767	3890.82	0.08514	4595.59	0.08514	5457.75	0.09797	7006.44	0.08544	8499.82
0.08575	5.68864	0.09828	780.677	0.09828	1102.07	0.07322	1566.05	0.09828	2646.08	0.08544	3433.62	0.09797	3890.93	0.08544	4595.63	0.08544	5457.67	0.09828	7006.21	0.08575	8499.73
0.08605	5.64253	0.09858	780.58	0.09858	1102	0.07353	1566.13	0.09858	2645.97	0.08575	3433.66	0.09828	3890.9	0.08575	4595.64	0.08575	5457.54	0.09858	7006.22	0.08605	8499.77
0.08636	5.66992	0.09889	780.38	0.09889	1102.16	0.07383	1566.32	0.09889	2645.89	0.08605	3433.85	0.09858	3890.84	0.08605	4595.65	0.08605	5457.44	0.09889	7006.28	0.08636	8499.85
0.08666	6.00181	0.09919	780.278	0.09919	1102.32	0.07414	1566.21	0.09919	2645.74	0.08636	3434.01	0.09889	3890.86	0.08636	4595.88	0.08636	5457.52	0.09919	7006.4	0.08666	8499.67
0.08697	6.20996	0.0995	780.332	0.0995	1102.58	0.07444	1565.94	0.0995	2645.75	0.08666	3433.87	0.09919	3890.99	0.08666	4596.11	0.08666	5457.53	0.0995	7006.45	0.08697	8499.5
0.08728	6.3708	0.0998	780.332	0.0998	1102.66	0.07475	1565.76	0.0998	2645.8	0.08697	3433.75	0.0995	3891.27	0.08697	4596.17	0.08697	5457.45	0.0998	7006.44	0.08728	8499.41
0.08758	6.42225	0.10011	780.256	0.10011	1102.44	0.07505	1565.58	0.10011	2645.69	0.08728	3433.76	0.0998	3891.26	0.08728	4596.13	0.08728	5457.32	0.10011	7006.39	0.08758	8499.24
0.08789	6.31961	0.10042	780.32	0.10042	1102.34	0.07536	1565.77	0.10042	2645.71	0.08758	3433.89	0.10011	3891.06	0.08758	4596.09	0.08758	5457.25	0.10042	7006.46	0.08789	8499.25
0.08819	6.25209	0.10072	780.618	0.10072	1102.13	0.07566	1565.98	0.10072	2645.78	0.08789	3433.95	0.10042	3890.98	0.08789	4596.01	0.08789	5457.36	0.10072	7006.39	0.08819	8499.38
0.0885	6.10638	0.10103	780.883	0.10103	1101.93	0.07597	1565.96	0.10103	2645.78	0.08819	3433.78	0.10072	3890.91	0.08819	4596.1	0.08819	5457.39	0.10103	7006.31	0.0885	8499.5
0.0888	5.8701	0.10133	780.83	0.10133	1101.84	0.07628	1565.75	0.10133	2645.73	0.0885	3433.7	0.10103	3890.85	0.0885	4596.13	0.0885	5457.17	0.10133	7006.37	0.0888	8499.56
0.08911	5.60319	0.10164	780.806	0.10164	1101.87	0.07658	1565.49	0.10164	2645.69	0.0888	3433.64	0.10133	3890.74	0.0888	4596.07	0.0888	5457.05	0.10164	7006.39	0.08911	8499.59
0.08941	5.59429	0.10194	780.808	0.10194	1101.87	0.07689	1565.41	0.10194	2645.55	0.08911	3433.61	0.10164	3890.85	0.08911	4596.03	0.08911	5457.11	0.10194	7006.56	0.08941	8499.52
0.08972	5.77175	0.10225	780.786	0.10225	1102.02	0.07719	1565.5	0.10225	2645.53	0.08941	3433.72	0.10194	3891.12	0.08941	4595.9	0.08941	5457.14	0.10225	7006.49	0.08972	8499.32
0.09003	5.84436	0.10255	780.75	0.10255	1102.05	0.0775	1565.74	0.10255	2645.48	0.08972	3433.83	0.10225	3891.09	0.08972	4595.84	0.08972	5457.14	0.10255	7006.29	0.09003	8499.16
0.09033	5.88383	0.10286	780.689	0.10286	1101.8	0.0778	1566.02	0.10286	2645.4	0.09003	3434.01	0.10255	3890.92	0.09003	4595.88	0.09003	5457.12	0.10286	7006.32	0.09033	8499.18
0.09064	5.82257	0.10317	780.55	0.10317	1101.72	0.07811	1566.18	0.10317	2645.48	0.09033	3434.18	0.10286	3891.01	0.09033	4595.82	0.09033	5457.06	0.10317	7006.3	0.09064	8499.3
0.09094	5.68908	0.10347	780.479	0.10347	1101.67	0.07841	1566.3	0.10347	2645.54	0.09064	3434.2	0.10317	3891.17	0.09064	4595.81	0.09064	5457.08	0.10347	7006.1	0.09094	8499.43
0.09125	5.68505	0.10378	780.584	0.10378	1101.8	0.07872	1566.4	0.10378	2645.75	0.09094	3434.28	0.10347	3891.17	0.09094	4595.85	0.09094	5457.23	0.10378	7005.96	0.09125	8499.35
0.09155	5.92281	0.10408	780.625	0.10408	1101.96	0.07903	1566.37	0.10408	2645.91	0.09125	3434.31	0.10378	3891.23	0.09125	4595.84	0.09125	5457.25	0.10408	7005.94	0.09155	8499.19
0.09186	6.13688	0.10439	780.657	0.10439	1102.03	0.07933	1566.42	0.10439	2645.81	0.09155	3434.26	0.10408	3891.14	0.09155	4595.76	0.09155	5457.15	0.10439	7006.11	0.09186	8499.2
0.09217	6.07386	0.10469	780.793	0.10469	1102.2	0.07964	1566.41	0.10469	2645.78	0.09186	3434.23	0.10439	3891	0.09186	4595.66	0.09186	5457.18	0.10469	7006.29	0.09217	8499.19
0.09247	5.90759	0.105	780.747	0.105	1102.22	0.07994	1566.43	0.105	2645.9	0.09217	3434.16	0.10469	3891	0.09217	4595.65	0.09217	5457.19	0.105	7006.22	0.09247	8499.11
0.09278	5.78063	0.1053	780.626	0.1053	1102.09	0.08025	1566.55	0.1053	2645.77	0.09247	3434.08	0.105	3891.14	0.09247	4595.6	0.09247	5456.97	0.1053	7006.36	0.09278	8499.04
0.09308	5.88783	0.10561	780.613	0.10561	1102.08	0.08055	1566.49	0.10561	2645.62	0.09278	3433.82	0.1053	3891.17	0.09278	4595.64	0.09278	5457.01	0.10561	7006.62	0.09308	8499
0.09339	6.02201	0.10592	780.793	0.10592	1102.14	0.08086	1566.28	0.10592	2645.6	0.09308	3433.77	0.10561	3891.1	0.09308	4595.65	0.09308	5457.2	0.10592	7006.59	0.09339	8499.07
0.09369	6.00126	0.10622	780.911	0.10622	1102.18	0.08116	1566.25	0.10622	2645.69	0.09339	3433.79	0.10592	3891.06	0.09339	4595.48	0.09339	5457.32	0.10622	7006.48	0.09369	8498.96
0.094	5.98558	0.10653	780.89	0.10653	1102.16	0.08147	1566.16	0.10653	2645.72	0.09369	3433.68	0.10622	3891.15	0.09369	4595.41	0.09369	5457.32	0.10653	7006.21	0.094	8498.84
0.0943	5.90189	0.10683	780.711	0.10683	1102.18	0.08178	1566.09	0.10683	2645.7	0.094	3433.6	0.10653	3891.25	0.094	4595.42	0.094	5457.22	0.10683	7006.06	0.0943	8498.93
0.09461	5.85523	0.10714	780.49	0.10714	1102.18	0.08208	1565.98	0.10714	2645.59	0.0943	3433.5	0.10683	3891.21	0.0943	4595.39	0.0943	5457.27	0.10714	7006.09	0.09461	8499.19
0.09492	5.89063	0.10744	780.351	0.10744	1102.1	0.08239	1565.87	0.10744	2645.37	0.09461	3433.47	0.10714	3891.1	0.09461	4595.33	0.09461	5457.39	0.10744	7006	0.09492	8499.15
0.09522	5.84857	0.10775	780.32	0.10775	1102.1	0.08269	1565.98	0.10775	2645.3	0.09492	3433.72	0.10744	3890.98	0.09492	4595.47	0.09492	5457.4	0.10775	7005.97	0.09522	8499.08
0.09553	5.75857	0.10806	780.364	0.10806	1102.22	0.083	1566.11	0.10806	2645.23	0.09522	3434.12	0.10775	3890.94	0.09522	4595.62	0.09522	5457.2	0.10806	7006	0.09553	8499.15
0.09583	5.79448	0.10836	780.314	0.10836	1102.33	0.0833	1566.13	0.10836	2645.23	0.09553	3434.19	0.10806	3890.89	0.09553	4595.62	0.09553	5456.87	0.10836	7006.08	0.09583	8499.2
0.09614	5.80796	0.10867	780.201	0.10867	1102.31	0.08361	1566.12	0.10867	2645.29	0.09583	3434.05	0.10836	3890.98	0.09583	4595.64	0.09583	5456.75	0.10867	7006.03	0.09614	8499.01
0.09644	5.72339	0.10897	780.082	0.10897	1102.27	0.08391	1566.21	0.10897	2645.32	0.09614	3434.09	0.10867	3891.09	0.09614	4595.7	0.09614	5457.07	0.10897	7005.97	0.09644	8498.92
0.09675	5.77101	0.10928	780.186	0.10928	1102.37	0.08422	1566.07	0.10928	2645.33	0.09644	3434.15	0.10897	3891.06	0.09644	4595.69	0.09644	5457.21	0.10928	7006.03	0.09675	8498.96
0.09705	5.72925	0.10958	780.448	0.10958	1102.26	0.08453	1565.91	0.10958	2645.52	0.09675	3434.26	0.10928	3890.99	0.09675	4595.76	0.09675	5457.09	0.10958	7006.07	0.09705	8499.06
0.09736	5.72542	0.10989	780.694	0.10989	1102.14	0.08483	1565.79	0.10989	2645.63	0.09705	3434.24	0.10958	3890.97	0.09705	4595.86	0.09705	5457.02	0.10989	7006.06	0.09736	8499.11
0.09767	5.82454	0.11019	780.74	0.11019	1102.04	0.08514	1565.64	0.11019	2645.82	0.09736	3434.04	0.10989	3891.11	0.09736	4595.88	0.09736	5456.82	0.11019	7006.09	0.09767	8499.11
0.09797	5.91635	0.1105	780.743	0.1105	1101.96	0.08544	1565.58	0.1105	2646.02	0.09767	3433.92	0.11019	3891.06	0.09767	4595.92	0.09767	5456.88	0.1105	7006.14	0.09797	8499.26
0.09828	5.85357	0.11081	780.894	0.11081	1102.11	0.08575	1565.58	0.11081	2646.04	0.09797	3433.95	0.1105	3890.81	0.09797	4595.93	0.09797	5456.98	0.11081	7006.06	0.09828	8499.29
0.09858	5.72778	0.11111	781.052	0.11111	1102.33	0.08605	1565.59	0.11111	2645.95	0.09828	3433.9	0.11081	3890.89	0.09828	4595.86	0.09828	5457.09	0.11111	7005.96	0.09858	8499.14
0.09889	5.60162	0.11142	780.979	0.11142	1102.35	0.08636	1565.53	0.11142	2645.88	0.09858	3433.81	0.11111	3891.13	0.09858	4595.73	0.09858	5457.18	0.11142	7005.99	0.09889	8499.09
0.09919	5.52227	0.11172	780.694	0.11172	1102.15	0.08666	1565.51	0.11172	2645.95	0.09889	3433.94	0.11142	3891.14	0.09889	4595.63	0.09889	5457.26	0.11172	7006.11	0.09919	8499.16
0.0995	5.6651	0.11203	780.486	0.11203	1102.12	0.08697	1565.59	0.11203	2646.06	0.09919	3434.1	0.11172	3891.09	0.09919	4595.7	0.09919	5457.34	0.11203	7006.37	0.0995	8499.05
0.0998	5.74285	0.11233	780.581	0.11233	1102.05	0.08728	1565.87	0.11233	2646.02	0.0995	3434.11	0.11203	3891.02	0.0995	4595.71	0.0995	5457.31	0.11233	7006.59	0.0998	8498.86
0.10011	5.62171	0.11264	780.623	0.11264	1101.93	0.08758	1565.98	0.11264	2645.85	0.0998	3434.11	0.11233	3890.99	0.0998	4595.56	0.0998	5457.22	0.11264	7006.6	0.10011	8498.83
0.10042	5.46465	0.11294	780.601	0.11294	1101.85	0.08789	1565.9	0.11294	2645.73	0.10011	3434.05	0.11264	3890.97	0.10011	4595.53	0.10011	5457.19	0.11294	7006.51	0.10042	8499.02
0.10072	5.40314	0.11325	780.546	0.11325	1101.95	0.08819	1565.8	0.11325	2645.64	0.10042	3433.89	0.11294	3890.97	0.10042	4595.49	0.10042	5457.22	0.11325	7006.39	0.10072	8499.04
0.10103	5.49587	0.11356	780.58	0.11356	1102	0.0885	1565.63	0.11356	2645.7	0.10072	3433.77	0.11325	3890.87	0.10072	4595.53	0.10072	5457.23	0.11356	7006.4	0.10103	8498.88
0.10133	5.53194	0.11386	780.685	0.11386	1101.85	0.0888	1565.62	0.11386	2645.61	0.10103	3433.83	0.11356	3890.89	0.10103	4595.58	0.10103	5457.21	0.11386	7006.51	0.10133	8498.81
0.10164	5.50881	0.11417	780.731	0.11417	1101.89	0.08911	1565.62	0.11417	2645.47	0.10133	3433.97	0.11386	3891	0.10133	4595.54	0.10133	5457.26	0.11417	7006.57	0.10164	8498.72
0.10194	5.70552	0.11447	780.678	0.11447	1102.05	0.08941	1565.69	0.11447	2645.64	0.10164	3434.09	0.11417	3890.97	0.10164	4595.52	0.10164	5457.27	0.11447	7006.52	0.10194	8498.93
0.10225	5.96857	0.11478	780.533	0.11478	1102.2	0.08972	1565.84	0.11478	2645.89	0.10194	3434.03	0.11447	3890.98	0.10194	4595.54	0.10194	5457.17	0.11478	7006.36	0.10225	8499.1
0.10255	5.97061	0.11508	780.389	0.11508	1102.23	0.09003	1565.84	0.11508	2645.96	0.10225	3433.98	0.11478	3890.94	0.10225	4595.58	0.10225	5457.17	0.11508	7006.19	0.10255	8499.09
0.10286	5.97239	0.11539	780.37	0.11539	1102.17	0.09033	1565.71	0.11539	2646	0.10255	3434.07	0.11508	3890.92	0.10255	4595.76	0.10255	5457.12	0.11539	7006.04	0.10286	8499.05
0.10317	5.96701	0.11569	780.41	0.11569	1102.3	0.09064	1565.54	0.11569	2645.81	0.10286	3434.02	0.11539	3890.86	0.10286	4595.92	0.10286	5457.15	0.11569	7005.99	0.10317	8498.91
0.10347	5.92057	0.116	780.542	0.116	1102.17	0.09094	1565.46	0.116	2645.47	0.10317	3433.99	0.11569	3890.82	0.10317	4595.91	0.10317	5457.22	0.116	7006.03	0.10347	8498.86
0.10378	5.8224	0.11631	780.676	0.11631	1102	0.09125	1565.55	0.11631	2645.25	0.10347	3433.96	0.116	3890.8	0.10347	4595.7	0.10347	5457.23	0.11631	7006.25	0.10378	8498.95
0.10408	5.73848	0.11661	780.629	0.11661	1102	0.09155	1565.8	0.11661	2645.18	0.10378	3433.98	0.11631	3890.74	0.10378	4595.52	0.10378	5457.27	0.11661	7006.48	0.10408	8498.89
0.10439	5.69474	0.11692	780.506	0.11692	1102	0.09186	1565.97	0.11692	2645.22	0.10408	3433.98	0.11661	3890.75	0.10408	4595.36	0.10408	5457.18	0.11692	7006.39	0.10439	8498.81
0.10469	5.80018	0.11722	780.588	0.11722	1101.97	0.09217	1565.89	0.11722	2645.25	0.10439	3434.08	0.11692	3890.73	0.10439	4595.38	0.10439	5457.04	0.11722	7006.29	0.10469	8498.92
0.105	5.88506	0.11753	780.736	0.11753	1102.07	0.09247	1565.89	0.11753	2645.4	0.10469	3434.06	0.11722	3890.87	0.10469	4595.57	0.10469	5457.03	0.11753	7006.3	0.105	8499.19
0.1053	5.65322	0.11783	780.775	0.11783	1102.09	0.09278	1565.94	0.11783	2645.4	0.105	3433.99	0.11753	3891.07	0.105	4595.74	0.105	5457.04	0.11783	7006.28	0.1053	8499.3
0.10561	5.46178	0.11814	780.679	0.11814	1101.97	0.09308	1565.94	0.11814	2645.38	0.1053	3433.98	0.11783	3891.1	0.1053	4595.88	0.1053	5457	0.11814	7006.39	0.10561	8499.17
0.10592	5.5828	0.11844	780.553	0.11844	1102.05	0.09339	1566.03	0.11844	2645.52	0.10561	3434.03	0.11814	3890.92	0.10561	4595.8	0.10561	5456.95	0.11844	7006.45	0.10592	8499.13
0.10622	5.62059	0.11875	780.617	0.11875	1102.12	0.09369	1566.18	0.11875	2645.52	0.10592	3434.01	0.11844	3890.74	0.10592	4595.7	0.10592	5456.91	0.11875	7006.3	0.10622	8499.22
0.10653	5.5925	0.11906	780.822	0.11906	1102.08	0.094	1566.28	0.11906	2645.48	0.10622	3434	0.11875	3890.66	0.10622	4595.86	0.10622	5456.94	0.11906	7006.31	0.10653	8499.18
0.10683	5.55346	0.11936	780.849	0.11936	1101.97	0.0943	1566.21	0.11936	2645.59	0.10653	3434	0.11906	3890.62	0.10653	4595.94	0.10653	5457.06	0.11936	7006.43	0.10683	8499.13
0.10714	5.45928	0.11967	780.725	0.11967	1102.01	0.09461	1566.08	0.11967	2645.7	0.10683	3434.02	0.11936	3890.61	0.10683	4595.83	0.10683	5457.11	0.11967	7006.44	0.10714	8498.98
0.10744	5.56622	0.11997	780.642	0.11997	1102.09	0.09492	1566.08	0.11997	2645.72	0.10714	3434.14	0.11967	3890.74	0.10714	4595.69	0.10714	5457.1	0.11997	7006.48	0.10744	8498.83
0.10775	5.61508	0.12028	780.511	0.12028	1102.17	0.09522	1566.1	0.12028	2645.6	0.10744	3434.17	0.11997	3891.03	0.10744	4595.53	0.10744	5457.15	0.12028	7006.43	0.10775	8498.94
0.10806	5.59923	0.12058	780.471	0.12058	1102.02	0.09553	1566.13	0.12058	2645.64	0.10775	3434.13	0.12028	3891.07	0.10775	4595.49	0.10775	5457.03	0.12058	7006.27	0.10806	8499.02
0.10836	5.61333	0.12089	780.561	0.12089	1101.85	0.09583	1566.17	0.12089	2645.71	0.10806	3434.23	0.12058	3890.9	0.10806	4595.55	0.10806	5456.83	0.12089	7006.16	0.10836	8499
0.10867	5.84471	0.12119	780.58	0.12119	1101.92	0.09614	1566.11	0.12119	2645.85	0.10836	3434.34	0.12089	3890.87	0.10836	4595.64	0.10836	5456.87	0.12119	7006.13	0.10867	8499.09
0.10897	6.10397	0.1215	780.546	0.1215	1101.93	0.09644	1565.92	0.1215	2646	0.10867	3434.34	0.12119	3891.01	0.10867	4595.66	0.10867	5456.96	0.1215	7006.09	0.10897	8499.1
0.10928	6.15717	0.12181	780.499	0.12181	1102.05	0.09675	1565.86	0.12181	2645.85	0.10897	3434.13	0.1215	3891.1	0.10897	4595.57	0.10897	5457.14	0.12181	7006.18	0.10928	8498.97
0.10958	6.06679	0.12211	780.517	0.12211	1102.19	0.09705	1565.77	0.12211	2645.56	0.10928	3434	0.12181	3891.08	0.10928	4595.53	0.10928	5457.27	0.12211	7006.23	0.10958	8499.02
0.10989	5.88347	0.12242	780.67	0.12242	1102.29	0.09736	1565.7	0.12242	2645.38	0.10958	3434	0.12211	3890.99	0.10958	4595.43	0.10958	5457.3	0.12242	7006.26	0.10989	8499.1
0.11019	5.70116	0.12272	780.714	0.12272	1102.2	0.09767	1565.62	0.12272	2645.31	0.10989	3434.05	0.12242	3890.95	0.10989	4595.49	0.10989	5457.23	0.12272	7006.38	0.11019	8499.16
0.1105	5.60712	0.12303	780.664	0.12303	1102.12	0.09797	1565.54	0.12303	2645.25	0.11019	3434.08	0.12272	3890.96	0.11019	4595.67	0.11019	5457.22	0.12303	7006.32	0.1105	8499.16
0.11081	5.69702	0.12333	780.656	0.12333	1102.18	0.09828	1565.56	0.12333	2645.36	0.1105	3434.03	0.12303	3890.85	0.1105	4595.82	0.1105	5457.29	0.12333	7006.33	0.11081	8499.32
0.11111	5.73235	0.12364	780.67	0.12364	1102.3	0.09858	1565.64	0.12364	2645.47	0.11081	3434.05	0.12333	3890.87	0.11081	4595.92	0.11081	5457.33	0.12364	7006.2	0.11111	8499.37
0.11142	5.69727	0.12394	780.79	0.12394	1102.35	0.09889	1565.67	0.12394	2645.66	0.11111	3434.08	0.12364	3891.1	0.11111	4595.89	0.11111	5457.25	0.12394	7006.07	0.11142	8499.26
0.11172	5.91465	0.12425	780.883	0.12425	1102.38	0.09919	1565.76	0.12425	2645.57	0.11142	3434.02	0.12394	3891.23	0.11142	4595.72	0.11142	5457.25	0.12425	7006.1	0.11172	8499.15
0.11203	6.04505	0.12456	780.971	0.12456	1102.32	0.0995	1565.83	0.12456	2645.59	0.11172	3433.95	0.12425	3891.26	0.11172	4595.81	0.11172	5457.31	0.12456	7006.32	0.11203	8499.09
0.11233	6.05489	0.12486	781.148	0.12486	1102.32	0.0998	1565.87	0.12486	2645.74	0.11203	3433.91	0.12456	3891.24	0.11203	4596	0.11203	5457.49	0.12486	7006.51	0.11233	8498.91
0.11264	5.98789	0.12517	781.121	0.12517	1102.33	0.10011	1565.9	0.12517	2645.78	0.11233	3433.91	0.12486	3891.17	0.11233	4595.91	0.11233	5457.56	0.12517	7006.43	0.11264	8498.89
0.11294	5.86437	0.12547	780.924	0.12547	1102.32	0.10042	1565.82	0.12547	2645.86	0.11264	3433.85	0.12517	3891.18	0.11264	4595.91	0.11264	5457.48	0.12547	7006.36	0.11294	8498.99
0.11325	6.10431	0.12578	780.746	0.12578	1102.22	0.10072	1565.82	0.12578	2646.09	0.11294	3433.67	0.12547	3891.16	0.11294	4596.06	0.11294	5457.43	0.12578	7006.22	0.11325	8498.98
0.11356	6.35233	0.12608	780.553	0.12608	1102.12	0.10103	1565.86	0.12608	2646	0.11325	3433.53	0.12578	3891.17	0.11325	4596.04	0.11325	5457.33	0.12608	7006.17	0.11356	8499.06
0.11386	6.31517	0.12639	780.403	0.12639	1102.08	0.10133	1565.87	0.12639	2645.72	0.11356	3433.51	0.12608	3891.21	0.11356	4595.98	0.11356	5457.28	0.12639	7006.2	0.11386	8499.09
0.11417	6.15754	0.12669	780.435	0.12669	1102.09	0.10164	1565.95	0.12669	2645.67	0.11386	3433.71	0.12639	3891.27	0.11386	4595.79	0.11386	5457.19	0.12669	7006.21	0.11417	8498.91
0.11447	6.08936	0.127	780.501	0.127	1101.95	0.10194	1565.95	0.127	2645.76	0.11417	3433.88	0.12669	3891.2	0.11417	4595.67	0.11417	5457.25	0.127	7006.26	0.11447	8498.75
0.11478	5.82573	0.12731	780.441	0.12731	1101.87	0.10225	1566	0.12731	2645.95	0.11447	3434.01	0.127	3891.06	0.11447	4595.65	0.11447	5457.36	0.12731	7006.22	0.11478	8498.9
0.11508	5.72411	0.12761	780.526	0.12761	1101.87	0.10255	1565.84	0.12761	2645.87	0.11478	3434.22	0.12731	3890.97	0.11478	4595.73	0.11478	5457.38	0.12761	7006.21	0.11508	8499.14
0.11539	5.7291	0.12792	780.659	0.12792	1101.92	0.10286	1565.58	0.12792	2645.78	0.11508	3434.28	0.12761	3890.94	0.11508	4595.92	0.11508	5457.46	0.12792	7006.34	0.11539	8499.25
0.11569	5.75803	0.12822	780.663	0.12822	1101.98	0.10317	1565.54	0.12822	2645.79	0.11539	3434.19	0.12792	3891	0.11539	4596.02	0.11539	5457.39	0.12822	7006.38	0.11569	8499.24
0.116	5.81321	0.12853	780.71	0.12853	1102	0.10347	1565.66	0.12853	2645.75	0.11569	3434.39	0.12822	3890.98	0.11569	4596.09	0.11569	5457.23	0.12853	7006.2	0.116	8499.37
0.11631	5.71602	0.12883	780.827	0.12883	1101.99	0.10378	1565.78	0.12883	2645.87	0.116	3434.4	0.12853	3891.13	0.116	4596.14	0.116	5457.24	0.12883	7005.99	0.11631	8499.42
0.11661	5.84789	0.12914	780.832	0.12914	1102.04	0.10408	1565.77	0.12914	2645.82	0.11631	3434.14	0.12883	3891.12	0.11631	4596.21	0.11631	5457.32	0.12914	7005.93	0.11661	8499.38
0.11692	5.92897	0.12945	780.83	0.12945	1102.13	0.10439	1565.82	0.12945	2645.65	0.11661	3434.03	0.12914	3891.14	0.11661	4596.22	0.11661	5457.32	0.12945	7006.12	0.11692	8499.31
0.11722	5.96488	0.12975	780.857	0.12975	1102.1	0.10469	1565.93	0.12975	2645.57	0.11692	3433.96	0.12945	3891.08	0.11692	4596.07	0.11692	5457.12	0.12975	7006.16	0.11722	8499.18
0.11753	6.02193	0.13006	781.039	0.13006	1102.25	0.105	1566.07	0.13006	2645.63	0.11722	3433.89	0.12975	3890.8	0.11722	4595.87	0.11722	5456.86	0.13006	7006.23	0.11753	8499.29
0.11783	6.01168	0.13036	781.191	0.13036	1102.38	0.1053	1566.09	0.13036	2645.73	0.11753	3433.8	0.13006	3890.7	0.11753	4595.68	0.11753	5456.85	0.13036	7006.37	0.11783	8499.36
0.11814	5.85431	0.13067	781.059	0.13067	1102.36	0.10561	1565.98	0.13067	2645.77	0.11783	3433.73	0.13036	3890.93	0.11783	4595.67	0.11783	5457.09	0.13067	7006.39	0.11814	8499.19
0.11844	5.72671	0.13097	780.988	0.13097	1102.24	0.10592	1565.85	0.13097	2645.74	0.11814	3433.81	0.13067	3891.19	0.11814	4595.84	0.11814	5457.34	0.13097	7006.3	0.11844	8499.06
0.11875	5.66548	0.13128	780.905	0.13128	1102.15	0.10622	1565.77	0.13128	2645.66	0.11844	3433.88	0.13097	3891	0.11844	4595.9	0.11844	5457.46	0.13128	7006.41	0.11875	8499.07
0.11906	5.77951	0.13158	780.852	0.13158	1102.07	0.10653	1565.61	0.13158	2645.52	0.11875	3434.03	0.13128	3890.86	0.11875	4595.88	0.11875	5457.45	0.13158	7006.51	0.11906	8499.16
0.11936	5.95649	0.13189	780.905	0.13189	1101.98	0.10683	1565.59	0.13189	2645.54	0.11906	3434.15	0.13158	3891.06	0.11906	4595.85	0.11906	5457.43	0.13189	7006.57	0.11936	8499.01
0.11967	6.00499	0.1322	780.932	0.1322	1101.94	0.10714	1565.63	0.1322	2645.68	0.11936	3434.21	0.13189	3891.3	0.11936	4595.99	0.11936	5457.42	0.1322	7006.61	0.11967	8498.89
0.11997	5.88463	0.1325	780.974	0.1325	1102.02	0.10744	1565.74	0.1325	2645.81	0.11967	3434.41	0.1322	3891.34	0.11967	4596.09	0.11967	5457.23	0.1325	7006.61	0.11997	8498.9
0.12028	5.81785	0.13281	781.116	0.13281	1102.18	0.10775	1565.84	0.13281	2645.8	0.11997	3434.47	0.1325	3891.24	0.11997	4596.11	0.11997	5457.02	0.13281	7006.58	0.12028	8499.02
0.12058	5.9138	0.13311	781.183	0.13311	1102.42	0.10806	1565.95	0.13311	2645.66	0.12028	3434.27	0.13281	3891.31	0.12028	4596.2	0.12028	5456.87	0.13311	7006.74	0.12058	8499.21
0.12089	6.00207	0.13342	781.075	0.13342	1102.53	0.10836	1565.98	0.13342	2645.75	0.12058	3434.26	0.13311	3891.51	0.12058	4596.16	0.12058	5456.73	0.13342	7006.86	0.12089	8499.15
0.12119	6.13714	0.13372	781.016	0.13372	1102.47	0.10867	1565.86	0.13372	2645.9	0.12089	3434.26	0.13342	3891.4	0.12089	4596.11	0.12089	5456.73	0.13372	7006.76	0.12119	8498.91
0.1215	6.16818	0.13403	781.034	0.13403	1102.34	0.10897	1565.83	0.13403	2645.76	0.12119	3434.27	0.13372	3891.15	0.12119	4596.07	0.12119	5456.71	0.13403	7006.7	0.1215	8498.77
0.12181	6.18349	0.13433	780.872	0.13433	1102.2	0.10928	1565.94	0.13433	2645.64	0.1215	3434.32	0.13403	3891.14	0.1215	4595.97	0.1215	5456.78	0.13433	7006.54	0.12181	8498.82
0.12211	6.26438	0.13464	780.724	0.13464	1102.29	0.10958	1566.13	0.13464	2645.59	0.12181	3434.28	0.13433	3891.12	0.12181	4595.81	0.12181	5456.91	0.13464	7006.55	0.12211	8498.99
0.12242	6.31558	0.13495	780.84	0.13495	1102.41	0.10989	1566.22	0.13495	2645.56	0.12211	3434.19	0.13464	3891.15	0.12211	4595.71	0.12211	5457	0.13495	7006.44	0.12242	8499.27
0.12272	6.12238	0.13525	780.961	0.13525	1102.44	0.11019	1566.14	0.13525	2645.51	0.12242	3434.14	0.13495	3891.25	0.12242	4595.68	0.12242	5457.18	0.13525	7006.22	0.12272	8499.35
0.12303	5.9458	0.13556	780.964	0.13556	1102.48	0.1105	1565.99	0.13556	2645.53	0.12272	3434.04	0.13525	3891.4	0.12272	4595.68	0.12272	5457.36	0.13556	7006.23	0.12303	8499.35
0.12333	5.89876	0.13586	780.887	0.13586	1102.52	0.11081	1565.94	0.13586	2645.43	0.12303	3433.96	0.13556	3891.46	0.12303	4595.71	0.12303	5457.48	0.13586	7006.34	0.12333	8499.32
0.12364	6.06211	0.13617	780.862	0.13617	1102.54	0.11111	1565.87	0.13617	2645.39	0.12333	3433.92	0.13586	3891.3	0.12333	4595.75	0.12333	5457.31	0.13617	7006.31	0.12364	8499.23
0.12394	6.01756	0.13647	780.833	0.13647	1102.45	0.11142	1565.75	0.13647	2645.55	0.12364	3433.83	0.13617	3891.26	0.12364	4595.91	0.12364	5456.85	0.13647	7006.42	0.12394	8499.31
0.12425	5.86448	0.13678	780.731	0.13678	1102.41	0.11172	1565.67	0.13678	2645.81	0.12394	3433.89	0.13647	3891.39	0.12394	4595.94	0.12394	5456.72	0.13678	7006.56	0.12425	8499.4
0.12456	5.84276	0.13708	780.772	0.13708	1102.4	0.11203	1565.66	0.13708	2645.88	0.12425	3434.06	0.13678	3891.34	0.12425	4595.72	0.12425	5456.79	0.13708	7006.56	0.12456	8499.38
0.12486	5.68924	0.13739	780.756	0.13739	1102.36	0.11233	1565.78	0.13739	2645.9	0.12456	3434.06	0.13708	3891.36	0.12456	4595.74	0.12456	5456.75	0.13739	7006.61	0.12486	8499.39
0.12517	5.6079	0.1377	780.632	0.1377	1102.37	0.11264	1565.96	0.1377	2645.91	0.12486	3434.2	0.13739	3891.4	0.12486	4595.79	0.12486	5456.73	0.1377	7006.62	0.12517	8499.33
0.12547	5.65583	0.138	780.741	0.138	1102.43	0.11294	1566.03	0.138	2645.8	0.12517	3434.27	0.1377	3891.36	0.12517	4595.77	0.12517	5456.79	0.138	7006.32	0.12547	8499.33
0.12578	5.85506	0.13831	780.941	0.13831	1102.46	0.11325	1566	0.13831	2645.71	0.12547	3434.27	0.138	3891.25	0.12547	4595.84	0.12547	5456.92	0.13831	7006.08	0.12578	8499.57
0.12608	5.99732	0.13861	780.967	0.13861	1102.5	0.11356	1566.06	0.13861	2645.69	0.12578	3434.25	0.13831	3891.06	0.12578	4595.87	0.12578	5456.97	0.13861	7006.18	0.12608	8499.63
0.12639	5.89791	0.13892	780.929	0.13892	1102.52	0.11386	1565.94	0.13892	2645.75	0.12608	3434.24	0.13861	3890.95	0.12608	4595.83	0.12608	5457.01	0.13892	7006.27	0.12639	8499.51
0.12669	5.89382	0.13922	780.968	0.13922	1102.49	0.11417	1565.82	0.13922	2645.75	0.12639	3434.14	0.13892	3891.03	0.12639	4595.84	0.12639	5456.96	0.13922	7006.37	0.12669	8499.24
0.127	6.10081	0.13953	780.918	0.13953	1102.32	0.11447	1565.98	0.13953	2645.72	0.12669	3434.16	0.13922	3891.12	0.12669	4595.99	0.12669	5456.93	0.13953	7006.29	0.127	8499.15
0.12731	6.33496	0.13983	780.897	0.13983	1102.25	0.11478	1566.22	0.13983	2645.71	0.127	3434.08	0.13953	3891.15	0.127	4595.92	0.127	5457.13	0.13983	7006.29	0.12731	8499.16
0.12761	6.33684	0.14014	780.981	0.14014	1102.44	0.11508	1566.17	0.14014	2645.8	0.12731	3434	0.13983	3891.27	0.12731	4595.62	0.12731	5457.44	0.14014	7006.29	0.12761	8499.05
0.12792	6.04778	0.14045	781.095	0.14045	1102.47	0.11539	1565.79	0.14045	2645.81	0.12761	3434.08	0.14014	3891.29	0.12761	4595.53	0.12761	5457.78	0.14045	7006.19	0.12792	8499.07
0.12822	6.01902	0.14075	781.089	0.14075	1102.44	0.11569	1565.52	0.14075	2645.73	0.12792	3434.17	0.14045	3891.22	0.12792	4595.54	0.12792	5457.87	0.14075	7006.24	0.12822	8499.02
0.12853	5.99337	0.14106	781.059	0.14106	1102.48	0.116	1565.6	0.14106	2645.69	0.12822	3434.19	0.14075	3891.19	0.12822	4595.7	0.12822	5457.62	0.14106	7006.43	0.12853	8499.12
0.12883	6.03106	0.14136	780.938	0.14136	1102.46	0.11631	1565.73	0.14136	2645.7	0.12853	3434.1	0.14106	3891.12	0.12853	4595.87	0.12853	5457.36	0.14136	7006.48	0.12883	8499.21
0.12914	6.00146	0.14167	780.732	0.14167	1102.29	0.11661	1565.8	0.14167	2645.71	0.12883	3433.98	0.14136	3891.08	0.12883	4595.92	0.12883	5457.34	0.14167	7006.38	0.12914	8499.21
0.12945	6.08906	0.14197	780.729	0.14197	1102.24	0.11692	1565.84	0.14197	2645.62	0.12914	3434.01	0.14167	3891.02	0.12914	4595.86	0.12914	5457.4	0.14197	7006.43	0.12945	8499.17
0.12975	6.12701	0.14228	780.912	0.14228	1102.24	0.11722	1565.76	0.14228	2645.59	0.12945	3434.21	0.14197	3890.98	0.12945	4595.76	0.12945	5457.44	0.14228	7006.52	0.12975	8499.17
0.13006	5.95017	0.14258	781.031	0.14258	1102.33	0.11753	1565.88	0.14258	2645.72	0.12975	3434.27	0.14228	3890.97	0.12975	4595.8	0.12975	5457.45	0.14258	7006.41	0.13006	8499.2
0.13036	5.85014	0.14289	781.09	0.14289	1102.49	0.11783	1565.97	0.14289	2645.73	0.13006	3434.08	0.14258	3890.91	0.13006	4595.81	0.13006	5457.52	0.14289	7006.31	0.13036	8499.03
0.13067	5.73479	0.1432	781.037	0.1432	1102.39	0.11814	1565.83	0.1432	2645.76	0.13036	3433.99	0.14289	3890.83	0.13036	4595.56	0.13036	5457.7	0.1432	7006.29	0.13067	8498.89
0.13097	5.81866	0.1435	780.979	0.1435	1102.26	0.11844	1565.8	0.1435	2645.84	0.13067	3433.99	0.1432	3891	0.13067	4595.48	0.13067	5457.69	0.1435	7006.3	0.13097	8498.85
0.13128	6.13774	0.14381	780.967	0.14381	1102.13	0.11875	1565.83	0.14381	2645.79	0.13097	3434.02	0.1435	3891.05	0.13097	4595.52	0.13097	5457.52	0.14381	7006.35	0.13128	8498.83
0.13158	6.38086	0.14411	780.926	0.14411	1102.06	0.11906	1565.89	0.14411	2645.69	0.13128	3433.98	0.14381	3891.04	0.13128	4595.58	0.13128	5457.44	0.14411	7006.28	0.13158	8498.97
0.13189	6.43356	0.14442	780.851	0.14442	1101.94	0.11936	1565.84	0.14442	2645.79	0.13158	3433.87	0.14411	3891.21	0.13158	4595.75	0.13158	5457.32	0.14442	7006.14	0.13189	8498.9
0.1322	6.36023	0.14472	780.819	0.14472	1101.98	0.11967	1565.7	0.14472	2645.92	0.13189	3433.85	0.14442	3891.41	0.13189	4595.87	0.13189	5457.18	0.14472	7006.15	0.1322	8498.92
0.1325	6.2116	0.14503	780.915	0.14503	1102.27	0.11997	1565.6	0.14503	2645.93	0.1322	3433.98	0.14472	3891.55	0.1322	4595.82	0.1322	5457.18	0.14503	7006.1	0.1325	8499.13
0.13281	6.18336	0.14533	781.048	0.14533	1102.43	0.12028	1565.41	0.14533	2645.82	0.1325	3434.23	0.14503	3891.53	0.1325	4595.81	0.1325	5457.3	0.14533	7006.19	0.13281	8499.25
0.13311	6.1649	0.14564	781.078	0.14564	1102.33	0.12058	1565.51	0.14564	2645.71	0.13281	3434.29	0.14533	3891.43	0.13281	4595.78	0.13281	5457.31	0.14564	7006.51	0.13311	8499.32
0.13342	6.27076	0.14595	780.968	0.14595	1102.32	0.12089	1565.73	0.14595	2645.73	0.13311	3434.23	0.14564	3891.29	0.13311	4595.65	0.13311	5457.31	0.14595	7006.55	0.13342	8499.32
0.13372	6.19275	0.14625	781.062	0.14625	1102.42	0.12119	1565.8	0.14625	2645.8	0.13342	3434.08	0.14595	3891.24	0.13342	4595.67	0.13342	5457.4	0.14625	7006.44	0.13372	8499.31
0.13403	5.96053	0.14656	781.21	0.14656	1102.4	0.1215	1565.78	0.14656	2645.79	0.13372	3433.91	0.14625	3891.23	0.13372	4595.66	0.13372	5457.47	0.14656	7006.47	0.13403	8499.28
0.13433	5.77613	0.14686	781.416	0.14686	1102.3	0.12181	1565.71	0.14686	2645.64	0.13403	3433.78	0.14656	3891.23	0.13403	4595.8	0.13403	5457.35	0.14686	7006.41	0.13433	8499.11
0.13464	5.73887	0.14717	781.396	0.14717	1102.22	0.12211	1565.79	0.14717	2645.73	0.13433	3433.7	0.14686	3891.29	0.13433	4595.76	0.13433	5457.34	0.14717	7006.36	0.13464	8498.95
0.13495	5.80666	0.14747	781.373	0.14747	1102.22	0.12242	1565.74	0.14747	2645.92	0.13464	3433.74	0.14717	3891.25	0.13464	4595.63	0.13464	5457.49	0.14747	7006.27	0.13495	8499.06
0.13525	5.85883	0.14778	781.357	0.14778	1102.33	0.12272	1565.65	0.14778	2646.09	0.13495	3433.86	0.14747	3891.02	0.13495	4595.73	0.13495	5457.68	0.14778	7006.34	0.13525	8499.17
0.13556	5.80371	0.14808	781.204	0.14808	1102.29	0.12303	1565.55	0.14808	2646.14	0.13525	3433.9	0.14778	3890.95	0.13525	4595.86	0.13525	5457.63	0.14808	7006.52	0.13556	8499.25
0.13586	5.75806	0.14839	781.182	0.14839	1102.3	0.12333	1565.44	0.14839	2645.93	0.13556	3433.89	0.14808	3891.12	0.13556	4595.77	0.13556	5457.56	0.14839	7006.57	0.13586	8499.44
0.13617	5.67531	0.1487	781.104	0.1487	1102.46	0.12364	1565.4	0.1487	2645.86	0.13586	3433.92	0.14839	3891.34	0.13586	4595.67	0.13586	5457.48	0.1487	7006.39	0.13617	8499.59
0.13647	5.60882	0.149	780.986	0.149	1102.52	0.12394	1565.49	0.149	2645.87	0.13617	3434	0.1487	3891.32	0.13617	4595.7	0.13617	5457.3	0.149	7006.32	0.13647	8499.54
0.13678	5.63602	0.14931	780.982	0.14931	1102.54	0.12425	1565.6	0.14931	2645.84	0.13647	3433.95	0.149	3891.33	0.13647	4595.79	0.13647	5457.38	0.14931	7006.33	0.13678	8499.33
0.13708	5.73528	0.14961	780.85	0.14961	1102.6	0.12456	1565.71	0.14961	2645.85	0.13678	3433.9	0.14931	3891.35	0.13678	4595.81	0.13678	5457.44	0.14961	7006.21	0.13708	8499.18
0.13739	5.8409	0.14992	780.734	0.14992	1102.65	0.12486	1565.76	0.14992	2645.95	0.13708	3434.01	0.14961	3891.29	0.13708	4595.67	0.13708	5457.44	0.14992	7005.96	0.13739	8499.27
0.1377	5.85465	0.15022	780.872	0.15022	1102.7	0.12517	1565.78	0.15022	2646.01	0.13739	3434.15	0.14992	3891.26	0.13739	4595.59	0.13739	5457.42	0.15022	7005.86	0.1377	8499.27
0.138	5.8423	0.15053	780.955	0.15053	1102.73	0.12547	1565.74	0.15053	2645.87	0.1377	3434.26	0.15022	3891.2	0.1377	4595.6	0.1377	5457.35	0.15053	7005.97	0.138	8499.11
0.13831	5.77221	0.15083	781.072	0.15083	1102.74	0.12578	1565.81	0.15083	2645.75	0.138	3434.41	0.15053	3891.18	0.138	4595.61	0.138	5457.41	0.15083	7006.11	0.13831	8499.13
0.13861	5.53195	0.15114	781.164	0.15114	1102.64	0.12608	1565.99	0.15114	2645.63	0.13831	3434.42	0.15083	3891.16	0.13831	4595.54	0.13831	5457.49	0.15114	7006.29	0.13861	8499.39
0.13892	5.47877	0.15145	781.059	0.15145	1102.53	0.12639	1566.19	0.15145	2645.64	0.13861	3434.42	0.15114	3891.11	0.13861	4595.52	0.13861	5457.55	0.15145	7006.22	0.13892	8499.55
0.13922	5.65224	0.15175	780.941	0.15175	1102.38	0.12669	1566.3	0.15175	2645.76	0.13892	3434.32	0.15145	3891.14	0.13892	4595.71	0.13892	5457.55	0.15175	7006.03	0.13922	8499.59
0.13953	5.85143	0.15206	780.931	0.15206	1102.12	0.127	1566.22	0.15206	2645.8	0.13922	3434.2	0.15175	3891.1	0.13922	4595.99	0.13922	5457.52	0.15206	7005.98	0.13953	8499.56
0.13983	6.03571	0.15236	780.876	0.15236	1102.05	0.12731	1566.18	0.15236	2645.76	0.13953	3434.25	0.15206	3891.13	0.13953	4596.14	0.13953	5457.47	0.15236	7006.15	0.13983	8499.42
0.14014	6.15306	0.15267	780.802	0.15267	1102.11	0.12761	1566.19	0.15267	2645.68	0.13983	3434.29	0.15236	3891.3	0.13983	4596.15	0.13983	5457.52	0.15267	7006.29	0.14014	8499.27
0.14045	6.08937	0.15297	780.815	0.15297	1102.16	0.12792	1566.19	0.15297	2645.65	0.14014	3434.33	0.15267	3891.32	0.14014	4596.09	0.14014	5457.36	0.15297	7006.26	0.14045	8499.19
0.14075	5.88156	0.15328	780.742	0.15328	1102.21	0.12822	1566.28	0.15328	2645.7	0.14045	3434.36	0.15297	3891.35	0.14045	4596.12	0.14045	5457.32	0.15328	7006.17	0.14075	8499.11
0.14106	5.84766	0.15359	780.717	0.15359	1102.17	0.12853	1566.41	0.15359	2645.83	0.14075	3434.27	0.15328	3891.36	0.14075	4596.16	0.14075	5457.31	0.15359	7006.24	0.14106	8499.29
0.14136	5.89349	0.15389	780.764	0.15389	1102.2	0.12883	1566.4	0.15389	2645.86	0.14106	3434.18	0.15359	3891.19	0.14106	4596.06	0.14106	5457.22	0.15389	7006.4	0.14136	8499.35
0.14167	5.89625	0.1542	780.916	0.1542	1102.33	0.12914	1566.2	0.1542	2645.94	0.14136	3434.02	0.15389	3891.02	0.14136	4595.93	0.14136	5456.98	0.1542	7006.39	0.14167	8499.41
0.14197	5.77277	0.1545	781.079	0.1545	1102.25	0.12945	1566.07	0.1545	2646.13	0.14167	3433.94	0.1542	3890.97	0.14167	4595.79	0.14167	5456.99	0.1545	7006.38	0.14197	8499.24
0.14228	5.63665	0.15481	781.068	0.15481	1102.23	0.12975	1566.08	0.15481	2646.07	0.14197	3434	0.1545	3890.93	0.14197	4595.68	0.14197	5457.19	0.15481	7006.44	0.14228	8499.18
0.14258	5.51528	0.15511	780.996	0.15511	1102.34	0.13006	1566	0.15511	2646.04	0.14228	3434.15	0.15481	3890.79	0.14228	4595.54	0.14228	5457.36	0.15511	7006.48	0.14258	8499.14
0.14289	5.51252	0.15542	780.895	0.15542	1102.36	0.13036	1565.9	0.15542	2646.13	0.14258	3434.38	0.15511	3890.79	0.14258	4595.42	0.14258	5457.56	0.15542	7006.45	0.14289	8499.08
0.1432	5.56974	0.15572	780.799	0.15572	1102.27	0.13067	1565.85	0.15572	2646.16	0.14289	3434.46	0.15542	3890.84	0.14289	4595.34	0.14289	5457.54	0.15572	7006.44	0.1432	8499.03
0.1435	5.79701	0.15603	780.681	0.15603	1102.1	0.13097	1566	0.15603	2646.09	0.1432	3434.25	0.15572	3890.81	0.1432	4595.27	0.1432	5457.44	0.15603	7006.48	0.1435	8499
0.14381	6.13775	0.15634	780.727	0.15634	1101.98	0.13128	1566.15	0.15634	2646.04	0.1435	3434.16	0.15603	3890.85	0.1435	4595.36	0.1435	5457.37	0.15634	7006.47	0.14381	8498.88
0.14411	6.5053	0.15664	780.819	0.15664	1102.06	0.13158	1566.14	0.15664	2645.94	0.14381	3434.18	0.15634	3890.83	0.14381	4595.53	0.14381	5457.42	0.15664	7006.41	0.14411	8498.7
0.14442	6.55989	0.15695	780.896	0.15695	1102.04	0.13189	1566.15	0.15695	2645.91	0.14411	3434	0.15664	3890.82	0.14411	4595.61	0.14411	5457.49	0.15695	7006.35	0.14442	8498.67
0.14472	6.54417	0.15725	780.952	0.15725	1102.09	0.1322	1566.11	0.15725	2645.94	0.14442	3434.04	0.15695	3890.9	0.14442	4595.54	0.14442	5457.5	0.15725	7006.21	0.14472	8498.81
0.14503	6.46407	0.15756	780.845	0.15756	1102.22	0.1325	1566	0.15756	2645.92	0.14472	3434.07	0.15725	3890.88	0.14472	4595.63	0.14472	5457.49	0.15756	7006.08	0.14503	8499
0.14533	6.38657	0.15786	780.662	0.15786	1102.18	0.13281	1565.84	0.15786	2646.06	0.14503	3434.06	0.15756	3890.73	0.14503	4595.79	0.14503	5457.47	0.15786	7006.12	0.14533	8499.1
0.14564	6.33545	0.15817	780.525	0.15817	1102.24	0.13311	1565.67	0.15817	2646.16	0.14533	3434.08	0.15786	3890.83	0.14533	4595.84	0.14533	5457.41	0.15817	7006.32	0.14564	8499.17
0.14595	6.27559	0.15847	780.413	0.15847	1102.33	0.13342	1565.5	0.15847	2646.22	0.14564	3434.15	0.15817	3890.92	0.14564	4595.92	0.14564	5457.45	0.15847	7006.37	0.14595	8499.26
0.14625	6.35703	0.15878	780.476	0.15878	1102.31	0.13372	1565.4	0.15878	2646.25	0.14595	3434.14	0.15847	3890.99	0.14595	4596	0.14595	5457.38	0.15878	7006.34	0.14625	8499.15
0.14656	6.28394	0.15909	780.639	0.15909	1102.46	0.13403	1565.49	0.15909	2646.19	0.14625	3434.14	0.15878	3891.16	0.14625	4596.21	0.14625	5457.33	0.15909	7006.51	0.14656	8498.94
0.14686	6.32475	0.15939	780.783	0.15939	1102.54	0.13433	1565.82	0.15939	2645.98	0.14656	3434.24	0.15909	3891.02	0.14656	4596.17	0.14656	5457.38	0.15939	7006.69	0.14686	8498.82
0.14717	6.2748	0.1597	780.71	0.1597	1102.43	0.13464	1566.09	0.1597	2645.95	0.14686	3434.34	0.15939	3891.08	0.14686	4596.17	0.14686	5457.58	0.1597	7006.72	0.14717	8498.94
0.14747	6.13904	0.16	780.685	0.16	1102.42	0.13495	1566.01	0.16	2646.02	0.14717	3434.48	0.1597	3891.27	0.14717	4596.22	0.14717	5457.72	0.16	7006.63	0.14747	8499.07
0.14778	6.17249	0.16031	780.816	0.16031	1102.48	0.13525	1565.9	0.16031	2646.06	0.14747	3434.49	0.16	3891.36	0.14747	4596.04	0.14747	5457.49	0.16031	7006.56	0.14778	8499.13
0.14808	6.20886	0.16061	780.858	0.16061	1102.45	0.13556	1565.9	0.16061	2646.09	0.14778	3434.41	0.16031	3891.38	0.14778	4595.96	0.14778	5457.18	0.16061	7006.72	0.14808	8499.07
0.14839	6.30308	0.16092	780.897	0.16092	1102.33	0.13586	1565.88	0.16092	2645.94	0.14808	3434.32	0.16061	3891.28	0.14808	4596.04	0.14808	5457.19	0.16092	7006.82	0.14839	8499.03
0.1487	6.24091	0.16122	781.061	0.16122	1102.47	0.13617	1565.85	0.16122	2645.78	0.14839	3434.15	0.16092	3891.15	0.14839	4595.96	0.14839	5457.38	0.16122	7006.77	0.1487	8498.99
0.149	6.13133	0.16153	781.206	0.16153	1102.52	0.13647	1565.79	0.16153	2645.66	0.1487	3434.05	0.16122	3891.14	0.1487	4595.95	0.1487	5457.42	0.16153	7006.56	0.149	8498.94
0.14931	5.95836	0.16184	781.233	0.16184	1102.43	0.13678	1565.74	0.16184	2645.69	0.149	3434.19	0.16153	3891.32	0.149	4595.97	0.149	5457.44	0.16184	7006.4	0.14931	8499.15
0.14961	5.98409	0.16214	781.158	0.16214	1102.48	0.13708	1565.79	0.16214	2645.86	0.14931	3434.36	0.16184	3891.45	0.14931	4595.99	0.14931	5457.41	0.16214	7006.54	0.14961	8499.34
0.14992	6.17921	0.16245	781.2	0.16245	1102.49	0.13739	1565.95	0.16245	2646.04	0.14961	3434.35	0.16214	3891.44	0.14961	4595.97	0.14961	5457.24	0.16245	7006.44	0.14992	8499.2
0.15022	6.37097	0.16275	781.269	0.16275	1102.37	0.1377	1566.06	0.16275	2646.15	0.14992	3434.33	0.16245	3891.28	0.14992	4595.88	0.14992	5457.12	0.16275	7006.3	0.15022	8499.12
0.15053	6.49097	0.16306	781.16	0.16306	1102.31	0.138	1566.06	0.16306	2646.17	0.15022	3434.22	0.16275	3891.13	0.15022	4595.76	0.15022	5457.26	0.16306	7006.27	0.15053	8499.11
0.15083	6.40664	0.16336	780.996	0.16336	1102.29	0.13831	1565.96	0.16336	2646.04	0.15053	3434.19	0.16306	3891.05	0.15053	4595.8	0.15053	5457.4	0.16336	7006.32	0.15083	8499.01
0.15114	6.27357	0.16367	780.915	0.16367	1102.4	0.13861	1565.96	0.16367	2646.1	0.15083	3434.36	0.16336	3891.18	0.15083	4595.86	0.15083	5457.53	0.16367	7006.36	0.15114	8498.95
0.15145	6.14789	0.16397	780.785	0.16397	1102.68	0.13892	1566.11	0.16397	2646.07	0.15114	3434.29	0.16367	3891.39	0.15114	4595.81	0.15114	5457.59	0.16397	7006.34	0.15145	8498.92
0.15175	6.06262	0.16428	780.648	0.16428	1102.88	0.13922	1566.14	0.16428	2645.88	0.15145	3433.97	0.16397	3891.33	0.15145	4595.87	0.15145	5457.38	0.16428	7006.32	0.15175	8498.96
0.15206	5.91653	0.16459	780.726	0.16459	1102.87	0.13953	1565.99	0.16459	2645.77	0.15175	3433.95	0.16428	3891.41	0.15175	4595.85	0.15175	5457.38	0.16459	7006.26	0.15206	8499.08
0.15236	5.78597	0.16489	780.837	0.16489	1102.77	0.13983	1566.05	0.16489	2645.78	0.15206	3434.15	0.16459	3891.65	0.15206	4595.59	0.15206	5457.52	0.16489	7006.18	0.15236	8499.07
0.15267	5.85321	0.1652	780.719	0.1652	1102.68	0.14014	1566.06	0.1652	2645.9	0.15236	3434.23	0.16489	3891.68	0.15236	4595.44	0.15236	5457.52	0.1652	7006.27	0.15267	8499.22
0.15297	5.94609	0.1655	780.792	0.1655	1102.62	0.14045	1566.1	0.1655	2646.11	0.15267	3434.13	0.1652	3891.59	0.15267	4595.65	0.15267	5457.41	0.1655	7006.36	0.15297	8499.45
0.15328	5.97826	0.16581	780.934	0.16581	1102.62	0.14075	1566.19	0.16581	2646.17	0.15297	3434.12	0.1655	3891.26	0.15297	4595.96	0.15297	5457.32	0.16581	7006.24	0.15328	8499.47
0.15359	6.0208	0.16611	780.983	0.16611	1102.73	0.14106	1566.14	0.16611	2646.16	0.15328	3434.32	0.16581	3891.02	0.15328	4596	0.15328	5457.4	0.16611	7006.24	0.15359	8499.43
0.15389	5.84167	0.16642	780.84	0.16642	1102.7	0.14136	1566.13	0.16642	2646.13	0.15359	3434.29	0.16611	3891.16	0.15359	4595.98	0.15359	5457.52	0.16642	7006.24	0.15389	8499.46
0.1542	5.66405	0.16672	780.736	0.16672	1102.61	0.14167	1566.18	0.16672	2646.09	0.15389	3434.32	0.16642	3891.31	0.15389	4596	0.15389	5457.42	0.16672	7006.22	0.1542	8499.6
0.1545	5.7957	0.16703	780.659	0.16703	1102.66	0.14197	1566.15	0.16703	2646.03	0.1542	3434.31	0.16672	3891.32	0.1542	4595.99	0.1542	5457.31	0.16703	7006.17	0.1545	8499.49
0.15481	5.90887	0.16734	780.531	0.16734	1102.78	0.14228	1565.99	0.16734	2646.1	0.1545	3434.28	0.16703	3891.17	0.1545	4595.98	0.1545	5457.2	0.16734	7006.01	0.15481	8499.29
0.15511	5.93736	0.16764	780.483	0.16764	1102.82	0.14258	1565.92	0.16764	2646.16	0.15481	3434.53	0.16734	3891.25	0.15481	4595.92	0.15481	5457.14	0.16764	7005.94	0.15511	8499.23
0.15542	6.01818	0.16795	780.424	0.16795	1102.49	0.14289	1565.82	0.16795	2646.1	0.15511	3434.52	0.16764	3891.18	0.15511	4595.83	0.15511	5457.22	0.16795	7005.92	0.15542	8499.34
0.15572	6.09363	0.16825	780.507	0.16825	1102.28	0.1432	1565.84	0.16825	2646.04	0.15542	3434.43	0.16795	3891.04	0.15542	4596.01	0.15542	5457.17	0.16825	7006.09	0.15572	8499.5
0.15603	6.21341	0.16856	780.872	0.16856	1102.4	0.1435	1565.91	0.16856	2645.95	0.15572	3434.38	0.16825	3890.9	0.15572	4596.09	0.15572	5457.22	0.16856	7006.24	0.15603	8499.36
0.15634	6.28918	0.16886	781.019	0.16886	1102.6	0.14381	1566	0.16886	2645.94	0.15603	3434.15	0.16856	3891.01	0.15603	4595.95	0.15603	5457.37	0.16886	7006.17	0.15634	8499.31
0.15664	6.38206	0.16917	780.997	0.16917	1102.76	0.14411	1566.05	0.16917	2645.9	0.15634	3434.06	0.16886	3891.16	0.15634	4595.76	0.15634	5457.47	0.16917	7006.16	0.15664	8499.46
0.15695	6.29489	0.16947	781.084	0.16947	1102.95	0.14442	1566	0.16947	2645.94	0.15664	3434.07	0.16917	3891.19	0.15664	4595.78	0.15664	5457.58	0.16947	7006.36	0.15695	8499.43
0.15725	6.16046	0.16978	781.053	0.16978	1102.93	0.14472	1565.76	0.16978	2646.04	0.15695	3434.07	0.16947	3891.26	0.15695	4595.92	0.15695	5457.61	0.16978	7006.52	0.15725	8499.4
0.15756	6.11217	0.17009	780.946	0.17009	1102.76	0.14503	1565.67	0.17009	2646.03	0.15725	3434.14	0.16978	3891.32	0.15725	4596.08	0.15725	5457.49	0.17009	7006.58	0.15756	8499.38
0.15786	6.10427	0.17039	780.989	0.17039	1102.6	0.14533	1565.74	0.17039	2646.1	0.15756	3434.35	0.17009	3891.38	0.15756	4596.13	0.15756	5457.5	0.17039	7006.61	0.15786	8499.27
0.15817	6.24922	0.1707	780.89	0.1707	1102.62	0.14564	1565.82	0.1707	2646.12	0.15786	3434.49	0.17039	3891.39	0.15786	4596.09	0.15786	5457.6	0.1707	7006.6	0.15817	8499.25
0.15847	6.39163	0.171	780.837	0.171	1102.61	0.14595	1565.97	0.171	2645.99	0.15817	3434.4	0.1707	3891.47	0.15817	4596.05	0.15817	5457.67	0.171	7006.65	0.15847	8499.29
0.15878	6.45022	0.17131	780.993	0.17131	1102.5	0.14625	1566.23	0.17131	2646.02	0.15847	3434.4	0.171	3891.41	0.15847	4596.04	0.15847	5457.69	0.17131	7006.58	0.15878	8499.12
0.15909	6.4057	0.17161	781.115	0.17161	1102.28	0.14656	1566.38	0.17161	2646.2	0.15878	3434.52	0.17131	3891.24	0.15878	4596.04	0.15878	5457.63	0.17161	7006.41	0.15909	8498.99
0.15939	6.28557	0.17192	781.163	0.17192	1102.2	0.14686	1566.35	0.17192	2646.31	0.15909	3434.56	0.17161	3891.2	0.15909	4595.99	0.15909	5457.52	0.17192	7006.26	0.15939	8498.92
0.1597	6.11809	0.17222	781.131	0.17222	1102.26	0.14717	1566.15	0.17222	2646.37	0.15939	3434.51	0.17192	3891.26	0.15939	4596.02	0.15939	5457.34	0.17222	7006.38	0.1597	8498.89
0.16	5.88412	0.17253	781.024	0.17253	1102.35	0.14747	1565.94	0.17253	2646.17	0.1597	3434.41	0.17222	3891.25	0.1597	4596.03	0.1597	5457.26	0.17253	7006.46	0.16	8499.06
0.16031	5.79378	0.17284	780.871	0.17284	1102.5	0.14778	1565.85	0.17284	2645.9	0.16	3434.43	0.17253	3891.3	0.16	4596.05	0.16	5457.35	0.17284	7006.32	0.16031	8499.1
0.16061	5.84422	0.17314	780.648	0.17314	1102.49	0.14808	1565.69	0.17314	2646.1	0.16031	3434.4	0.17284	3891.59	0.16031	4596.03	0.16031	5457.48	0.17314	7006.45	0.16061	8499
0.16092	5.87934	0.17345	780.384	0.17345	1102.48	0.14839	1565.58	0.17345	2646.21	0.16061	3434.39	0.17314	3891.84	0.16061	4596.11	0.16061	5457.5	0.17345	7006.47	0.16092	8499.05
0.16122	5.98148	0.17375	780.46	0.17375	1102.53	0.1487	1565.63	0.17375	2646.15	0.16092	3434.33	0.17345	3891.95	0.16092	4596.22	0.16092	5457.5	0.17375	7006.45	0.16122	8499.12
0.16153	6.18939	0.17406	780.675	0.17406	1102.65	0.149	1565.76	0.17406	2646.09	0.16122	3434.24	0.17375	3891.81	0.16122	4596.37	0.16122	5457.47	0.17406	7006.42	0.16153	8499.21
0.16184	6.24764	0.17436	780.813	0.17436	1102.83	0.14931	1565.97	0.17436	2646.14	0.16153	3434.11	0.17406	3891.66	0.16153	4596.33	0.16153	5457.49	0.17436	7006.29	0.16184	8499.22
0.16214	6.00941	0.17467	780.924	0.17467	1102.87	0.14961	1566.12	0.17467	2646.25	0.16184	3434.03	0.17436	3891.58	0.16184	4596.2	0.16184	5457.33	0.17467	7006.27	0.16214	8499.05
0.16245	5.79698	0.17497	781.009	0.17497	1102.71	0.14992	1566.17	0.17497	2646.24	0.16214	3434.08	0.17467	3891.38	0.16214	4596.03	0.16214	5457.06	0.17497	7006.36	0.16245	8498.95
0.16275	5.73545	0.17528	781.052	0.17528	1102.64	0.15022	1566.12	0.17528	2646.12	0.16245	3434.18	0.17497	3891.47	0.16245	4595.82	0.16245	5457.04	0.17528	7006.39	0.16275	8499.11
0.16306	5.78018	0.17559	780.947	0.17559	1102.5	0.15053	1565.93	0.17559	2646.12	0.16275	3434.32	0.17528	3891.58	0.16275	4595.78	0.16275	5456.99	0.17559	7006.27	0.16306	8499.24
0.16336	6.01517	0.17589	780.812	0.17589	1102.43	0.15083	1566.05	0.17589	2646.21	0.16306	3434.41	0.17559	3891.57	0.16306	4595.82	0.16306	5457.02	0.17589	7006.22	0.16336	8499.12
0.16367	6.17725	0.1762	780.818	0.1762	1102.56	0.15114	1566.29	0.1762	2646.3	0.16336	3434.43	0.17589	3891.58	0.16336	4595.84	0.16336	5457.21	0.1762	7006.3	0.16367	8498.99
0.16397	6.19237	0.1765	780.932	0.1765	1102.64	0.15145	1566.28	0.1765	2646.3	0.16367	3434.47	0.1762	3891.47	0.16367	4595.77	0.16367	5457.34	0.1765	7006.32	0.16397	8499.02
0.16428	6.12857	0.17681	780.942	0.17681	1102.7	0.15175	1566.32	0.17681	2646.28	0.16397	3434.62	0.1765	3891.5	0.16397	4595.72	0.16397	5457.5	0.17681	7006.43	0.16428	8499.1
0.16459	6.12897	0.17711	780.989	0.17711	1102.9	0.15206	1566.39	0.17711	2646.26	0.16428	3434.6	0.17681	3891.62	0.16428	4595.72	0.16428	5457.65	0.17711	7006.47	0.16459	8498.96
0.16489	6.05763	0.17742	781.053	0.17742	1102.97	0.15236	1566.5	0.17742	2646.25	0.16459	3434.52	0.17711	3891.55	0.16459	4595.72	0.16459	5457.78	0.17742	7006.47	0.16489	8498.82
0.1652	6.03934	0.17773	781.102	0.17773	1102.86	0.15267	1566.47	0.17773	2646.21	0.16489	3434.43	0.17742	3891.49	0.16489	4595.68	0.16489	5457.73	0.17773	7006.53	0.1652	8498.86
0.1655	6.13575	0.17803	781.249	0.17803	1102.77	0.15297	1566.25	0.17803	2646.23	0.1652	3434.46	0.17773	3891.6	0.1652	4595.78	0.1652	5457.63	0.17803	7006.69	0.1655	8498.88
0.16581	6.11342	0.17834	781.266	0.17834	1102.78	0.15328	1566.09	0.17834	2646.12	0.1655	3434.29	0.17803	3891.62	0.1655	4596	0.1655	5457.73	0.17834	7006.72	0.16581	8499.03
0.16611	6.2108	0.17864	781.119	0.17864	1102.7	0.15359	1565.93	0.17864	2646.05	0.16581	3434.05	0.17834	3891.49	0.16581	4596.16	0.16581	5457.85	0.17864	7006.62	0.16611	8499.01
0.16642	6.33427	0.17895	780.976	0.17895	1102.45	0.15389	1565.77	0.17895	2646.11	0.16611	3434.11	0.17864	3891.33	0.16611	4596.25	0.16611	5457.9	0.17895	7006.3	0.16642	8498.99
0.16672	6.38239	0.17925	780.904	0.17925	1102.26	0.1542	1565.81	0.17925	2646.17	0.16642	3434.35	0.17895	3891.36	0.16642	4596.17	0.16642	5457.8	0.17925	7006.17	0.16672	8498.97
0.16703	6.39179	0.17956	781.155	0.17956	1102.31	0.1545	1565.88	0.17956	2646.22	0.16672	3434.39	0.17925	3891.49	0.16672	4596.07	0.16672	5457.47	0.17956	7006.18	0.16703	8499.17
0.16734	6.29495	0.17986	781.402	0.17986	1102.5	0.15481	1565.89	0.17986	2646.26	0.16703	3434.32	0.17956	3891.6	0.16703	4595.96	0.16703	5457.25	0.17986	7006.25	0.16734	8499.47
0.16764	6.28897	0.18017	781.477	0.18017	1102.69	0.15511	1565.9	0.18017	2646.2	0.16734	3434.24	0.17986	3891.55	0.16734	4595.87	0.16734	5457.28	0.18017	7006.38	0.16764	8499.55
0.16795	6.36453	0.18048	781.391	0.18048	1102.76	0.15542	1566.04	0.18048	2646.17	0.16764	3434.34	0.18017	3891.55	0.16764	4595.85	0.16764	5457.49	0.18048	7006.65	0.16795	8499.41
0.16825	6.36616	0.18078	781.39	0.18078	1102.76	0.15572	1566.1	0.18078	2646.24	0.16795	3434.45	0.18048	3891.62	0.16795	4595.89	0.16795	5457.59	0.18078	7006.83	0.16825	8499.3
0.16856	6.40668	0.18109	781.353	0.18109	1102.78	0.15603	1566.1	0.18109	2646.18	0.16825	3434.57	0.18078	3891.48	0.16825	4595.99	0.16825	5457.69	0.18109	7006.8	0.16856	8499.31
0.16886	6.51691	0.18139	781.141	0.18139	1102.79	0.15634	1566.07	0.18139	2646	0.16856	3434.74	0.18109	3891.38	0.16856	4596.05	0.16856	5457.73	0.18139	7006.77	0.16886	8499.39
0.16917	6.42577	0.1817	780.906	0.1817	1102.97	0.15664	1566.11	0.1817	2645.96	0.16886	3434.79	0.18139	3891.53	0.16886	4596.24	0.16886	5457.71	0.1817	7006.8	0.16917	8499.45
0.16947	6.15595	0.182	780.851	0.182	1103.06	0.15695	1566.24	0.182	2646.1	0.16917	3434.74	0.1817	3891.63	0.16917	4596.42	0.16917	5457.68	0.182	7006.97	0.16947	8499.36
0.16978	5.96172	0.18231	781.054	0.18231	1102.94	0.15725	1566.19	0.18231	2646.11	0.16947	3434.67	0.182	3891.51	0.16947	4596.32	0.16947	5457.59	0.18231	7007.05	0.16978	8499.22
0.17009	5.88438	0.18261	781.232	0.18261	1102.84	0.15756	1566	0.18261	2646.13	0.16978	3434.57	0.18231	3891.57	0.16978	4596.27	0.16978	5457.44	0.18261	7007.03	0.17009	8499.19
0.17039	5.91684	0.18292	781.251	0.18292	1102.84	0.15786	1565.8	0.18292	2646.15	0.17009	3434.49	0.18261	3891.65	0.17009	4596.33	0.17009	5457.31	0.18292	7006.96	0.17039	8499.27
0.1707	6.08481	0.18323	781.172	0.18323	1102.93	0.15817	1565.9	0.18323	2646.18	0.17039	3434.57	0.18292	3891.59	0.17039	4596.38	0.17039	5457.3	0.18323	7006.9	0.1707	8499.39
0.171	6.25473	0.18353	780.964	0.18353	1103.05	0.15847	1566.01	0.18353	2646.37	0.1707	3434.45	0.18323	3891.5	0.1707	4596.32	0.1707	5457.28	0.18353	7006.95	0.171	8499.37
0.17131	6.22001	0.18384	780.815	0.18384	1102.92	0.15878	1566.06	0.18384	2646.39	0.171	3434.15	0.18353	3891.4	0.171	4596.14	0.171	5457.36	0.18384	7006.97	0.17131	8499.24
0.17161	6.26872	0.18414	780.869	0.18414	1102.71	0.15909	1566.26	0.18414	2646.34	0.17131	3434.04	0.18384	3891.18	0.17131	4595.93	0.17131	5457.4	0.18414	7006.86	0.17161	8499.25
0.17192	6.39372	0.18445	781.089	0.18445	1102.73	0.15939	1566.27	0.18445	2646.37	0.17161	3434.13	0.18414	3890.96	0.17161	4595.81	0.17161	5457.39	0.18445	7006.77	0.17192	8499.31
0.17222	6.43066	0.18475	781.225	0.18475	1102.87	0.1597	1566.15	0.18475	2646.45	0.17192	3434.31	0.18445	3891.17	0.17192	4595.82	0.17192	5457.57	0.18475	7006.81	0.17222	8499.22
0.17253	6.39933	0.18506	781.18	0.18506	1103.05	0.16	1566.1	0.18506	2646.52	0.17222	3434.4	0.18475	3891.51	0.17222	4595.92	0.17222	5457.68	0.18506	7006.91	0.17253	8499.06
0.17284	6.2961	0.18536	781.282	0.18536	1103.09	0.16031	1566.04	0.18536	2646.46	0.17253	3434.21	0.18506	3891.67	0.17253	4595.95	0.17253	5457.65	0.18536	7006.87	0.17284	8498.94
0.17314	6.1602	0.18567	781.397	0.18567	1103.09	0.16061	1565.93	0.18567	2646.4	0.17284	3434.12	0.18536	3891.58	0.17284	4595.97	0.17284	5457.52	0.18567	7006.83	0.17314	8498.86
0.17345	5.86359	0.18598	781.356	0.18598	1103.15	0.16092	1565.93	0.18598	2646.46	0.17314	3434.28	0.18567	3891.62	0.17314	4596.14	0.17314	5457.49	0.18598	7006.82	0.17345	8498.91
0.17375	5.73918	0.18628	781.158	0.18628	1103.19	0.16122	1566.12	0.18628	2646.49	0.17345	3434.56	0.18598	3891.71	0.17345	4596.3	0.17345	5457.41	0.18628	7006.76	0.17375	8499.01
0.17406	5.90771	0.18659	780.987	0.18659	1103.16	0.16153	1566.29	0.18659	2646.37	0.17375	3434.74	0.18628	3891.57	0.17375	4596.27	0.17375	5457.39	0.18659	7006.92	0.17406	8499.13
0.17436	6.14043	0.18689	780.85	0.18689	1103.24	0.16184	1566.07	0.18689	2646.27	0.17406	3434.79	0.18659	3891.42	0.17406	4596.24	0.17406	5457.52	0.18689	7007.01	0.17436	8499.36
0.17467	6.35385	0.1872	780.726	0.1872	1103.27	0.16214	1565.85	0.1872	2646.3	0.17436	3434.63	0.18689	3891.35	0.17436	4596.24	0.17436	5457.45	0.1872	7006.9	0.17467	8499.46
0.17497	6.28046	0.1875	780.625	0.1875	1103.01	0.16245	1565.85	0.1875	2646.2	0.17467	3434.47	0.1872	3891.41	0.17467	4596.17	0.17467	5457.4	0.1875	7006.74	0.17497	8499.48
0.17528	6.04482	0.18781	780.593	0.18781	1102.83	0.16275	1566.1	0.18781	2646.06	0.17497	3434.55	0.1875	3891.51	0.17497	4596.01	0.17497	5457.47	0.18781	7006.56	0.17528	8499.36
0.17559	6.02807	0.18811	780.726	0.18811	1102.69	0.16306	1566.46	0.18811	2646.09	0.17528	3434.6	0.18781	3891.46	0.17528	4595.89	0.17528	5457.61	0.18811	7006.43	0.17559	8499.22
0.17589	6.12186	0.18842	780.858	0.18842	1102.59	0.16336	1566.63	0.18842	2646.02	0.17559	3434.41	0.18811	3891.48	0.17559	4595.85	0.17559	5457.65	0.18842	7006.28	0.17589	8499.19
0.1762	6.21643	0.18873	780.972	0.18873	1102.54	0.16367	1566.53	0.18873	2645.9	0.17589	3434.31	0.18842	3891.56	0.17589	4595.83	0.17589	5457.63	0.18873	7006.23	0.1762	8499.21
0.1765	6.33779	0.18903	781.048	0.18903	1102.58	0.16397	1566.39	0.18903	2645.99	0.1762	3434.41	0.18873	3891.68	0.1762	4595.9	0.1762	5457.65	0.18903	7006.28	0.1765	8499.44
0.17681	6.3591	0.18934	781.073	0.18934	1102.41	0.16428	1566.27	0.18934	2646.14	0.1765	3434.54	0.18903	3891.74	0.1765	4595.88	0.1765	5457.61	0.18934	7006.32	0.17681	8499.57
0.17711	6.31256	0.18964	781.131	0.18964	1102.32	0.16459	1566.15	0.18964	2646.22	0.17681	3434.56	0.18934	3891.82	0.17681	4595.87	0.17681	5457.63	0.18964	7006.44	0.17711	8499.34
0.17742	6.22899	0.18995	781.228	0.18995	1102.24	0.16489	1566.09	0.18995	2646.28	0.17711	3434.46	0.18964	3891.73	0.17711	4596.01	0.17711	5457.72	0.18995	7006.51	0.17742	8499.29
0.17773	6.1471	0.19025	781.336	0.19025	1102.4	0.1652	1566.18	0.19025	2646.5	0.17742	3434.32	0.18995	3891.4	0.17742	4596.09	0.17742	5457.73	0.19025	7006.55	0.17773	8499.33
0.17803	6.20966	0.19056	781.368	0.19056	1102.68	0.1655	1566.27	0.19056	2646.47	0.17773	3434.36	0.19025	3891.31	0.17773	4596.1	0.17773	5457.75	0.19056	7006.68	0.17803	8499.23
0.17834	6.19109	0.19086	781.289	0.19086	1102.95	0.16581	1566.23	0.19086	2646.22	0.17803	3434.47	0.19056	3891.47	0.17803	4596.12	0.17803	5457.69	0.19086	7006.66	0.17834	8499.2
0.17864	6.19489	0.19117	781.25	0.19117	1103.16	0.16611	1566.2	0.19117	2646.17	0.17834	3434.46	0.19086	3891.52	0.17834	4596.05	0.17834	5457.58	0.19117	7006.72	0.17864	8499.16
0.17895	6.32691	0.19148	781.095	0.19148	1103.12	0.16642	1566.26	0.19148	2646.17	0.17864	3434.56	0.19117	3891.48	0.17864	4595.9	0.17864	5457.56	0.19148	7006.8	0.17895	8499.11
0.17925	6.39294	0.19178	780.981	0.19178	1103.01	0.16672	1566.26	0.19178	2646.37	0.17895	3434.55	0.19148	3891.44	0.17895	4595.83	0.17895	5457.59	0.19178	7006.78	0.17925	8499.14
0.17956	6.41437	0.19209	781.032	0.19209	1103.15	0.16703	1566.22	0.19209	2646.49	0.17925	3434.42	0.19178	3891.37	0.17925	4595.85	0.17925	5457.55	0.19209	7006.84	0.17956	8499.19
0.17986	6.20036	0.19239	781.176	0.19239	1103.19	0.16734	1566.24	0.19239	2646.56	0.17956	3434.43	0.19209	3891.45	0.17956	4595.98	0.17956	5457.49	0.19239	7006.82	0.17986	8499.31
0.18017	6.18223	0.1927	781.198	0.1927	1103.09	0.16764	1566.3	0.1927	2646.55	0.17986	3434.62	0.19239	3891.45	0.17986	4596.06	0.17986	5457.38	0.1927	7006.77	0.18017	8499.51
0.18048	6.24629	0.193	781.167	0.193	1103.09	0.16795	1566.38	0.193	2646.62	0.18017	3434.82	0.1927	3891.36	0.18017	4596.04	0.18017	5457.36	0.193	7006.72	0.18048	8499.52
0.18078	6.12316	0.19331	781.157	0.19331	1103.11	0.16825	1566.28	0.19331	2646.7	0.18048	3434.76	0.193	3891.3	0.18048	4596.08	0.18048	5457.47	0.19331	7006.68	0.18078	8499.24
0.18109	6.09278	0.19361	781.113	0.19361	1103.22	0.16856	1566.14	0.19361	2646.57	0.18078	3434.68	0.19331	3891.35	0.18078	4596.11	0.18078	5457.53	0.19361	7006.75	0.18109	8499.03
0.18139	6.14111	0.19392	781.155	0.19392	1103.36	0.16886	1566.13	0.19392	2646.36	0.18109	3434.59	0.19361	3891.42	0.18109	4596.05	0.18109	5457.57	0.19392	7006.59	0.18139	8499.05
0.1817	6.195	0.19423	781.231	0.19423	1103.34	0.16917	1566.06	0.19423	2646.34	0.18139	3434.5	0.19392	3891.35	0.18139	4596.08	0.18139	5457.75	0.19423	7006.42	0.1817	8499.21
0.182	6.29317	0.19453	781.239	0.19453	1103.21	0.16947	1565.98	0.19453	2646.33	0.1817	3434.57	0.19423	3891.2	0.1817	4596.15	0.1817	5457.78	0.19453	7006.35	0.182	8499.25
0.18231	6.24422	0.19484	781.185	0.19484	1103.03	0.16978	1565.97	0.19484	2646.25	0.182	3434.74	0.19453	3891.23	0.182	4596.17	0.182	5457.57	0.19484	7006.46	0.18231	8499.2
0.18261	6.28127	0.19514	781.109	0.19514	1102.94	0.17009	1566.01	0.19514	2646.14	0.18231	3434.9	0.19484	3891.22	0.18231	4596.17	0.18231	5457.54	0.19514	7006.72	0.18261	8499.32
0.18292	6.37443	0.19545	781.274	0.19545	1102.87	0.17039	1566.01	0.19545	2646.09	0.18261	3434.77	0.19514	3891.14	0.18261	4596.22	0.18261	5457.57	0.19545	7006.76	0.18292	8499.45
0.18323	6.39941	0.19575	781.376	0.19575	1102.88	0.1707	1566.08	0.19575	2646.1	0.18292	3434.4	0.19545	3891	0.18292	4596.21	0.18292	5457.78	0.19575	7006.79	0.18323	8499.39
0.18353	6.36272	0.19606	781.339	0.19606	1102.84	0.171	1566.18	0.19606	2646.11	0.18323	3434.37	0.19575	3891	0.18323	4596.14	0.18323	5457.97	0.19606	7006.92	0.18353	8499.34
0.18384	6.34168	0.19636	781.209	0.19636	1102.69	0.17131	1566.22	0.19636	2646.3	0.18353	3434.34	0.19606	3891.14	0.18353	4596.17	0.18353	5457.85	0.19636	7006.94	0.18384	8499.38
0.18414	6.36281	0.19667	780.961	0.19667	1102.61	0.17161	1566.41	0.19667	2646.49	0.18384	3434.28	0.19636	3891.27	0.18384	4596.19	0.18384	5457.7	0.19667	7006.84	0.18414	8499.31
0.18445	6.1808	0.19698	780.945	0.19698	1102.55	0.17192	1566.57	0.19698	2646.67	0.18414	3434.45	0.19667	3891.44	0.18414	4596.08	0.18414	5457.37	0.19698	7006.71	0.18445	8499.12
0.18475	6.10115	0.19728	781.057	0.19728	1102.57	0.17222	1566.46	0.19728	2646.67	0.18445	3434.61	0.19698	3891.34	0.18445	4595.96	0.18445	5457.28	0.19728	7006.78	0.18475	8499.15
0.18506	6.13356	0.19759	781.244	0.19759	1102.62	0.17253	1566.24	0.19759	2646.62	0.18475	3434.5	0.19728	3891.37	0.18475	4596.19	0.18475	5457.55	0.19759	7006.86	0.18506	8499.2
0.18536	6.22296	0.19789	781.269	0.19789	1102.63	0.17284	1566.11	0.19789	2646.51	0.18506	3434.36	0.19759	3891.42	0.18506	4596.35	0.18506	5457.63	0.19789	7006.87	0.18536	8499.08
0.18567	6.20218	0.1982	781.199	0.1982	1102.67	0.17314	1566.04	0.1982	2646.36	0.18536	3434.29	0.19789	3891.44	0.18536	4596.38	0.18536	5457.72	0.1982	7006.92	0.18567	8499.18
0.18598	6.18341	0.1985	781.206	0.1985	1102.71	0.17345	1565.92	0.1985	2646.25	0.18567	3434.32	0.1982	3891.42	0.18567	4596.41	0.18567	5457.79	0.1985	7006.72	0.18598	8499.4
0.18628	6.22144	0.19881	781.331	0.19881	1102.74	0.17375	1565.97	0.19881	2646.3	0.18598	3434.4	0.1985	3891.39	0.18598	4596.43	0.18598	5457.72	0.19881	7006.49	0.18628	8499.56
0.18659	6.13692	0.19912	781.321	0.19912	1102.8	0.17406	1566.01	0.19912	2646.52	0.18628	3434.33	0.19881	3891.5	0.18628	4596.25	0.18628	5457.65	0.19912	7006.49	0.18659	8499.64
0.18689	6.14773	0.19942	781.164	0.19942	1102.91	0.17436	1565.98	0.19942	2646.64	0.18659	3434.21	0.19912	3891.66	0.18659	4596.07	0.18659	5457.52	0.19942	7006.67	0.18689	8499.66
0.1872	6.31741	0.19973	781.084	0.19973	1103.1	0.17467	1565.88	0.19973	2646.55	0.18689	3434.13	0.19942	3891.85	0.18689	4596.15	0.18689	5457.62	0.19973	7006.74	0.1872	8499.56
0.1875	6.38603	0.20003	781.015	0.20003	1103.31	0.17497	1565.98	0.20003	2646.49	0.1872	3434.19	0.19973	3891.85	0.1872	4596.26	0.1872	5457.68	0.20003	7006.72	0.1875	8499.62
0.18781	6.31726	0.20034	780.981	0.20034	1103.22	0.17528	1565.96	0.20034	2646.41	0.1875	3434.21	0.20003	3891.91	0.1875	4596.21	0.1875	5457.74	0.20034	7006.63	0.18781	8499.53
0.18811	6.43226	0.20064	781.003	0.20064	1103.03	0.17559	1565.93	0.20064	2646.47	0.18781	3434.24	0.20034	3891.97	0.18781	4596.23	0.18781	5457.66	0.20064	7006.51	0.18811	8499.38
0.18842	6.53499	0.20095	780.951	0.20095	1103.01	0.17589	1565.94	0.20095	2646.54	0.18811	3434.49	0.20064	3891.7	0.18811	4596.18	0.18811	5457.5	0.20095	7006.72	0.18842	8499.52
0.18873	6.44474	0.20125	780.943	0.20125	1102.99	0.1762	1565.87	0.20125	2646.43	0.18842	3434.77	0.20095	3891.43	0.18842	4596.03	0.18842	5457.36	0.20125	7006.98	0.18873	8499.78
0.18903	6.20589	0.20156	780.878	0.20156	1102.91	0.1765	1565.94	0.20156	2646.26	0.18873	3434.76	0.20125	3891.43	0.18873	4595.97	0.18873	5457.26	0.20156	7006.89	0.18903	8499.9
0.18934	5.96216	0.20187	781.028	0.20187	1102.87	0.17681	1566.12	0.20187	2646.37	0.18903	3434.64	0.20156	3891.54	0.18903	4596.05	0.18903	5457.43	0.20187	7006.74	0.18934	8499.79
0.18964	5.94814	0.20217	781.201	0.20217	1102.93	0.17711	1566.2	0.20217	2646.54	0.18934	3434.68	0.20187	3891.62	0.18934	4596.1	0.18934	5457.5	0.20217	7006.89	0.18964	8499.55
0.18995	5.99347	0.20248	780.973	0.20248	1103.02	0.17742	1566.22	0.20248	2646.49	0.18964	3434.68	0.20217	3891.62	0.18964	4596	0.18964	5457.52	0.20248	7007.14	0.18995	8499.45
0.19025	6.01036	0.20278	780.785	0.20278	1103.1	0.17773	1566.3	0.20278	2646.31	0.18995	3434.67	0.20248	3891.53	0.18995	4595.96	0.18995	5457.53	0.20278	7007.01	0.19025	8499.58
0.19056	6.13544	0.20309	780.895	0.20309	1103	0.17803	1566.35	0.20309	2646.1	0.19025	3434.65	0.20278	3891.46	0.19025	4596.06	0.19025	5457.45	0.20309	7006.88	0.19056	8499.64
0.19086	6.3715	0.20339	780.992	0.20339	1102.88	0.17834	1566.1	0.20339	2646.08	0.19056	3434.73	0.20309	3891.47	0.19056	4596.15	0.19056	5457.43	0.20339	7006.88	0.19086	8499.5
0.19117	6.35882	0.2037	781.008	0.2037	1102.96	0.17864	1565.87	0.2037	2646.23	0.19086	3434.87	0.20339	3891.42	0.19086	4596.2	0.19086	5457.39	0.2037	7006.74	0.19117	8499.39
0.19148	6.23655	0.204	781.049	0.204	1103.11	0.17895	1565.91	0.204	2646.31	0.19117	3434.92	0.2037	3891.55	0.19117	4596.14	0.19117	5457.33	0.204	7006.61	0.19148	8499.38
0.19178	6.04143	0.20431	781.059	0.20431	1103.02	0.17925	1566.06	0.20431	2646.35	0.19148	3434.88	0.204	3891.66	0.19148	4596.01	0.19148	5457.35	0.20431	7006.58	0.19178	8499.58
0.19209	5.99033	0.20462	780.978	0.20462	1102.96	0.17956	1566.28	0.20462	2646.45	0.19178	3434.73	0.20431	3891.58	0.19178	4595.98	0.19178	5457.49	0.20462	7006.77	0.19209	8499.71
0.19239	6.01833	0.20492	780.833	0.20492	1102.94	0.17986	1566.45	0.20492	2646.53	0.19209	3434.48	0.20462	3891.44	0.19209	4595.86	0.19209	5457.66	0.20492	7006.88	0.19239	8499.72
0.1927	5.96073	0.20523	780.891	0.20523	1102.85	0.18017	1566.46	0.20523	2646.58	0.19239	3434.53	0.20492	3891.39	0.19239	4595.8	0.19239	5457.84	0.20523	7006.74	0.1927	8499.82
0.193	6.11712	0.20553	781.005	0.20553	1102.77	0.18048	1566.41	0.20553	2646.59	0.1927	3434.63	0.20523	3891.39	0.1927	4595.84	0.1927	5457.83	0.20553	7006.62	0.193	8499.84
0.19331	6.18697	0.20584	781.069	0.20584	1102.97	0.18078	1566.41	0.20584	2646.58	0.193	3434.65	0.20553	3891.52	0.193	4595.76	0.193	5457.78	0.20584	7006.67	0.19331	8499.82
0.19361	6.08588	0.20614	781.201	0.20614	1103.1	0.18109	1566.27	0.20614	2646.55	0.19331	3434.66	0.20584	3891.48	0.19331	4595.69	0.19331	5457.81	0.20614	7006.62	0.19361	8499.79
0.19392	6.02786	0.20645	781.401	0.20645	1103.08	0.18139	1566.44	0.20645	2646.54	0.19361	3434.73	0.20614	3891.35	0.19361	4595.85	0.19361	5457.87	0.20645	7006.68	0.19392	8499.79
0.19423	6.03423	0.20675	781.537	0.20675	1102.9	0.1817	1566.66	0.20675	2646.59	0.19392	3434.65	0.20645	3891.28	0.19392	4595.97	0.19392	5457.77	0.20675	7007.03	0.19423	8499.76
0.19453	6.16377	0.20706	781.462	0.20706	1102.71	0.182	1566.54	0.20706	2646.53	0.19423	3434.6	0.20675	3891.21	0.19423	4595.97	0.19423	5457.71	0.20706	7007.17	0.19453	8499.43
0.19484	6.23476	0.20737	781.32	0.20737	1102.67	0.18231	1566.32	0.20737	2646.36	0.19453	3434.75	0.20706	3891.19	0.19453	4596.03	0.19453	5457.78	0.20737	7007.01	0.19484	8499.22
0.19514	6.2656	0.20767	781.201	0.20767	1102.79	0.18261	1566.23	0.20767	2646.25	0.19484	3434.81	0.20737	3891.2	0.19484	4596.15	0.19484	5457.75	0.20767	7006.94	0.19514	8499.23
0.19545	6.26452	0.20798	781.152	0.20798	1102.99	0.18292	1566.26	0.20798	2646.23	0.19514	3434.84	0.20767	3891.41	0.19514	4596.26	0.19514	5457.8	0.20798	7006.82	0.19545	8499.28
0.19575	6.14198	0.20828	781.239	0.20828	1103.16	0.18323	1566.44	0.20828	2646.21	0.19545	3434.85	0.20798	3891.55	0.19545	4596.37	0.19545	5457.73	0.20828	7006.69	0.19575	8499.46
0.19606	6.09644	0.20859	781.292	0.20859	1103.27	0.18353	1566.47	0.20859	2646.16	0.19575	3434.89	0.20828	3891.65	0.19575	4596.56	0.19575	5457.46	0.20859	7006.79	0.19606	8499.53
0.19636	6.19483	0.20889	781.339	0.20889	1103.22	0.18384	1566.5	0.20889	2646.06	0.19606	3434.94	0.20859	3891.65	0.19606	4596.6	0.19606	5457.32	0.20889	7006.85	0.19636	8499.43
0.19667	6.26608	0.2092	781.458	0.2092	1103.22	0.18414	1566.5	0.2092	2646.13	0.19636	3434.9	0.20889	3891.57	0.19636	4596.38	0.19636	5457.41	0.2092	7006.93	0.19667	8499.31
0.19698	6.20782	0.2095	781.445	0.2095	1103.3	0.18445	1566.35	0.2095	2646.37	0.19667	3434.83	0.2092	3891.48	0.19667	4596.13	0.19667	5457.48	0.2095	7007.12	0.19698	8499.17
0.19728	6.19697	0.20981	781.352	0.20981	1103.28	0.18475	1566.22	0.20981	2646.56	0.19698	3434.72	0.2095	3891.51	0.19698	4595.95	0.19698	5457.53	0.20981	7007.17	0.19728	8499.15
0.19759	6.12457	0.21012	781.208	0.21012	1103.17	0.18506	1566.21	0.21012	2646.62	0.19728	3434.7	0.20981	3891.87	0.19728	4595.9	0.19728	5457.55	0.21012	7007.1	0.19759	8499.31
0.19789	6.04894	0.21042	781.002	0.21042	1103.27	0.18536	1566.1	0.21042	2646.61	0.19759	3434.91	0.21012	3892.15	0.19759	4596.06	0.19759	5457.44	0.21042	7007.27	0.19789	8499.39
0.1982	6.13727	0.21073	780.962	0.21073	1103.36	0.18567	1566.03	0.21073	2646.54	0.19789	3434.92	0.21042	3892.1	0.19789	4596.22	0.19789	5457.26	0.21073	7007.41	0.1982	8499.27
0.1985	6.29451	0.21103	781.018	0.21103	1103.18	0.18598	1565.92	0.21103	2646.45	0.1982	3434.94	0.21073	3891.95	0.1982	4596.36	0.1982	5457.24	0.21103	7007.28	0.1985	8499.02
0.19881	6.55622	0.21134	780.961	0.21134	1103.14	0.18628	1565.88	0.21134	2646.51	0.1985	3434.99	0.21103	3891.77	0.1985	4596.43	0.1985	5457.46	0.21134	7007.02	0.19881	8499.11
0.19912	6.60151	0.21164	780.887	0.21164	1103.26	0.18659	1566.11	0.21164	2646.45	0.19881	3434.91	0.21134	3891.63	0.19881	4596.4	0.19881	5457.65	0.21164	7006.79	0.19912	8499.32
0.19942	6.53563	0.21195	780.921	0.21195	1103.11	0.18689	1566.23	0.21195	2646.43	0.19912	3434.8	0.21164	3891.57	0.19912	4596.28	0.19912	5457.81	0.21195	7006.66	0.19942	8499.37
0.19973	6.42308	0.21225	780.954	0.21225	1102.85	0.1872	1566.18	0.21225	2646.34	0.19942	3434.69	0.21195	3891.71	0.19942	4596.14	0.19942	5457.77	0.21225	7006.78	0.19973	8499.21
0.20003	6.37098	0.21256	781.001	0.21256	1102.77	0.1875	1565.96	0.21256	2646.29	0.19973	3434.75	0.21225	3891.76	0.19973	4596.3	0.19973	5457.7	0.21256	7007	0.20003	8499.11
0.20034	6.42051	0.21287	780.941	0.21287	1102.92	0.18781	1565.77	0.21287	2646.32	0.20003	3434.84	0.21256	3891.66	0.20003	4596.46	0.20003	5457.69	0.21287	7007.1	0.20034	8499.16
0.20064	6.6141	0.21317	780.935	0.21317	1103.11	0.18811	1565.74	0.21317	2646.27	0.20034	3434.85	0.21287	3891.75	0.20034	4596.42	0.20034	5457.66	0.21317	7007.09	0.20064	8499.13
0.20095	6.68795	0.21348	780.96	0.21348	1103.28	0.18842	1565.89	0.21348	2646.31	0.20064	3434.84	0.21317	3891.77	0.20064	4596.43	0.20064	5457.72	0.21348	7007.02	0.20095	8499.12
0.20125	6.5956	0.21378	781.156	0.21378	1103.32	0.18873	1566.1	0.21378	2646.39	0.20095	3434.9	0.21348	3891.57	0.20095	4596.54	0.20095	5457.81	0.21378	7006.95	0.20125	8499.07
0.20156	6.47229	0.21409	781.229	0.21409	1103.39	0.18903	1566.38	0.21409	2646.42	0.20125	3434.83	0.21378	3891.37	0.20125	4596.63	0.20125	5457.82	0.21409	7006.89	0.20156	8498.98
0.20187	6.51996	0.21439	781.247	0.21439	1103.42	0.18934	1566.51	0.21439	2646.39	0.20156	3434.79	0.21409	3891.39	0.20156	4596.63	0.20156	5457.81	0.21439	7006.81	0.20187	8498.95
0.20217	6.53194	0.2147	781.149	0.2147	1103.37	0.18964	1566.58	0.2147	2646.44	0.20187	3434.85	0.21439	3891.5	0.20187	4596.46	0.20187	5457.84	0.2147	7006.68	0.20217	8498.99
0.20248	6.52743	0.215	780.859	0.215	1103.32	0.18995	1566.69	0.215	2646.57	0.20217	3434.74	0.2147	3891.75	0.20217	4596.37	0.20217	5458.03	0.215	7006.7	0.20248	8499.1
0.20278	6.38496	0.21531	780.718	0.21531	1103.27	0.19025	1566.68	0.21531	2646.53	0.20248	3434.77	0.215	3892.03	0.20248	4596.31	0.20248	5458.12	0.21531	7006.6	0.20278	8499.22
0.20309	6.33427	0.21562	780.793	0.21562	1103.33	0.19056	1566.51	0.21562	2646.61	0.20278	3434.75	0.21531	3892.11	0.20278	4596.21	0.20278	5458.03	0.21562	7006.49	0.20309	8499.36
0.20339	6.40247	0.21592	780.868	0.21592	1103.33	0.19086	1566.36	0.21592	2646.82	0.20309	3434.7	0.21562	3891.9	0.20309	4596.17	0.20309	5457.8	0.21592	7006.51	0.20339	8499.54
0.2037	6.40255	0.21623	780.91	0.21623	1103.2	0.19117	1566.22	0.21623	2646.78	0.20339	3434.63	0.21592	3891.61	0.20339	4596.34	0.20339	5457.5	0.21623	7006.62	0.2037	8499.57
0.204	6.32629	0.21653	780.941	0.21653	1103.06	0.19148	1566.12	0.21653	2646.76	0.2037	3434.65	0.21623	3891.37	0.2037	4596.4	0.2037	5457.42	0.21653	7006.58	0.204	8499.32
0.20431	6.28023	0.21684	780.788	0.21684	1102.98	0.19178	1566.25	0.21684	2646.88	0.204	3434.83	0.21653	3891.35	0.204	4596.29	0.204	5457.4	0.21684	7006.58	0.20431	8499.27
0.20462	6.36719	0.21714	780.793	0.21714	1103.03	0.19209	1566.44	0.21714	2647.03	0.20431	3434.92	0.21684	3891.38	0.20431	4596.15	0.20431	5457.4	0.21714	7006.7	0.20462	8499.37
0.20492	6.4743	0.21745	780.849	0.21745	1103.1	0.19239	1566.6	0.21745	2647.04	0.20462	3434.91	0.21714	3891.47	0.20462	4596.14	0.20462	5457.5	0.21745	7006.7	0.20492	8499.44
0.20523	6.4821	0.21775	781.034	0.21775	1103.12	0.1927	1566.71	0.21775	2646.96	0.20492	3434.79	0.21745	3891.62	0.20492	4596.12	0.20492	5457.51	0.21775	7006.69	0.20523	8499.62
0.20553	6.37622	0.21806	781.078	0.21806	1103.24	0.193	1566.76	0.21806	2646.83	0.20523	3434.63	0.21775	3891.67	0.20523	4596.14	0.20523	5457.38	0.21806	7006.81	0.20553	8499.69
0.20584	6.34438	0.21837	781.067	0.21837	1103.21	0.19331	1566.78	0.21837	2646.84	0.20553	3434.54	0.21806	3891.65	0.20553	4596.29	0.20553	5457.42	0.21837	7006.83	0.20584	8499.47
0.20614	6.24103	0.21867	781.112	0.21867	1103.13	0.19361	1566.94	0.21867	2646.93	0.20584	3434.55	0.21837	3891.53	0.20584	4596.38	0.20584	5457.58	0.21867	7006.76	0.20614	8499.27
0.20645	6.19858	0.21898	781.128	0.21898	1103.03	0.19392	1567	0.21898	2646.97	0.20614	3434.53	0.21867	3891.35	0.20614	4596.23	0.20614	5457.62	0.21898	7006.9	0.20645	8499.36
0.20675	6.4189	0.21928	781.222	0.21928	1103.04	0.19423	1566.98	0.21928	2646.91	0.20645	3434.46	0.21898	3891.31	0.20645	4596.01	0.20645	5457.54	0.21928	7007.02	0.20675	8499.37
0.20706	6.45217	0.21959	781.292	0.21959	1103.18	0.19453	1566.88	0.21959	2646.68	0.20675	3434.5	0.21928	3891.36	0.20675	4596.04	0.20675	5457.51	0.21959	7007	0.20706	8499.29
0.20737	6.37858	0.21989	781.166	0.21989	1103.37	0.19484	1566.72	0.21989	2646.57	0.20706	3434.7	0.21959	3891.44	0.20706	4596.29	0.20706	5457.55	0.21989	7007.06	0.20737	8499.27
0.20767	6.43742	0.2202	781.272	0.2202	1103.42	0.19514	1566.4	0.2202	2646.49	0.20737	3434.9	0.21989	3891.45	0.20737	4596.44	0.20737	5457.51	0.2202	7007.05	0.20767	8499.32
0.20798	6.69657	0.2205	781.238	0.2205	1103.25	0.19545	1566.26	0.2205	2646.35	0.20767	3434.84	0.2202	3891.48	0.20767	4596.31	0.20767	5457.48	0.2205	7007.06	0.20798	8499.29
0.20828	6.84792	0.22081	781.152	0.22081	1103.23	0.19575	1566.33	0.22081	2646.47	0.20798	3434.76	0.2205	3891.73	0.20798	4596.09	0.20798	5457.41	0.22081	7007.06	0.20828	8499.41
0.20859	6.71698	0.22112	781.246	0.22112	1103.39	0.19606	1566.37	0.22112	2646.72	0.20828	3434.74	0.22081	3891.88	0.20828	4595.97	0.20828	5457.55	0.22112	7007.06	0.20859	8499.51
0.20889	6.62488	0.22142	781.362	0.22142	1103.54	0.19636	1566.48	0.22142	2646.81	0.20859	3434.73	0.22112	3891.87	0.20859	4595.92	0.20859	5457.61	0.22142	7007.12	0.20889	8499.58
0.2092	6.56329	0.22173	781.337	0.22173	1103.49	0.19667	1566.54	0.22173	2646.72	0.20889	3434.76	0.22142	3891.8	0.20889	4595.95	0.20889	5457.55	0.22173	7007.34	0.2092	8499.65
0.2095	6.42901	0.22203	781.254	0.22203	1103.46	0.19698	1566.51	0.22203	2646.74	0.2092	3434.74	0.22173	3891.8	0.2092	4596.04	0.2092	5457.62	0.22203	7007.52	0.2095	8499.53
0.20981	6.3261	0.22234	781.162	0.22234	1103.58	0.19728	1566.47	0.22234	2646.79	0.2095	3434.65	0.22203	3891.74	0.2095	4596.16	0.2095	5457.68	0.22234	7007.45	0.20981	8499.47
0.21012	6.31089	0.22264	781.12	0.22264	1103.65	0.19759	1566.51	0.22264	2646.72	0.20981	3434.71	0.22234	3891.62	0.20981	4596.18	0.20981	5457.7	0.22264	7007.26	0.21012	8499.46
0.21042	6.3327	0.22295	781.077	0.22295	1103.65	0.19789	1566.53	0.22295	2646.57	0.21012	3434.89	0.22264	3891.48	0.21012	4596.12	0.21012	5457.75	0.22295	7007.17	0.21042	8499.45
0.21073	6.41982	0.22326	781.161	0.22326	1103.54	0.1982	1566.49	0.22326	2646.44	0.21042	3434.83	0.22295	3891.43	0.21042	4596.11	0.21042	5457.81	0.22326	7007.1	0.21073	8499.54
0.21103	6.46891	0.22356	781.327	0.22356	1103.44	0.1985	1566.5	0.22356	2646.51	0.21073	3434.72	0.22326	3891.55	0.21073	4596.19	0.21073	5457.71	0.22356	7007.14	0.21103	8499.8
0.21134	6.51483	0.22387	781.339	0.22387	1103.47	0.19881	1566.57	0.22387	2646.51	0.21103	3434.78	0.22356	3891.63	0.21103	4596.39	0.21103	5457.62	0.22387	7007.12	0.21134	8499.89
0.21164	6.41046	0.22417	781.265	0.22417	1103.58	0.19912	1566.61	0.22417	2646.43	0.21134	3434.77	0.22387	3891.76	0.21134	4596.49	0.21134	5457.56	0.22417	7006.99	0.21164	8499.77
0.21195	6.32019	0.22448	781.207	0.22448	1103.62	0.19942	1566.7	0.22448	2646.44	0.21164	3434.58	0.22417	3891.82	0.21164	4596.53	0.21164	5457.56	0.22448	7006.97	0.21195	8499.56
0.21225	6.276	0.22478	781.242	0.22478	1103.54	0.19973	1566.67	0.22478	2646.5	0.21195	3434.5	0.22448	3891.68	0.21195	4596.63	0.21195	5457.54	0.22478	7006.94	0.21225	8499.41
0.21256	6.12404	0.22509	781.238	0.22509	1103.46	0.20003	1566.48	0.22509	2646.44	0.21225	3434.56	0.22478	3891.68	0.21225	4596.52	0.21225	5457.43	0.22509	7006.91	0.21256	8499.43
0.21287	6.22161	0.22539	781.371	0.22539	1103.42	0.20034	1566.38	0.22539	2646.51	0.21256	3434.68	0.22509	3891.71	0.21256	4596.41	0.21256	5457.35	0.22539	7006.74	0.21287	8499.43
0.21317	6.54306	0.2257	781.59	0.2257	1103.41	0.20064	1566.43	0.2257	2646.6	0.21287	3434.57	0.22539	3891.73	0.21287	4596.38	0.21287	5457.47	0.2257	7006.42	0.21317	8499.37
0.21348	6.60238	0.22601	781.796	0.22601	1103.47	0.20095	1566.33	0.22601	2646.54	0.21317	3434.38	0.2257	3891.73	0.21317	4596.44	0.21317	5457.47	0.22601	7006.31	0.21348	8499.5
0.21378	6.44283	0.22631	781.76	0.22631	1103.47	0.20125	1566.26	0.22631	2646.49	0.21348	3434.39	0.22601	3891.63	0.21348	4596.58	0.21348	5457.37	0.22631	7006.39	0.21378	8499.59
0.21409	6.46513	0.22662	781.456	0.22662	1103.4	0.20156	1566.16	0.22662	2646.56	0.21378	3434.5	0.22631	3891.46	0.21378	4596.68	0.21378	5457.43	0.22662	7006.47	0.21409	8499.58
0.21439	6.43861	0.22692	781.305	0.22692	1103.51	0.20187	1566.22	0.22692	2646.65	0.21409	3434.49	0.22662	3891.34	0.21409	4596.63	0.21409	5457.54	0.22692	7006.56	0.21439	8499.56
0.2147	6.40472	0.22723	781.498	0.22723	1103.59	0.20217	1566.53	0.22723	2646.64	0.21439	3434.55	0.22692	3891.44	0.21439	4596.61	0.21439	5457.59	0.22723	7006.66	0.2147	8499.53
0.215	6.40451	0.22753	781.551	0.22753	1103.56	0.20248	1566.66	0.22753	2646.69	0.2147	3434.65	0.22723	3891.45	0.2147	4596.59	0.2147	5457.58	0.22753	7006.61	0.215	8499.37
0.21531	6.51617	0.22784	781.368	0.22784	1103.64	0.20278	1566.55	0.22784	2646.75	0.215	3434.83	0.22753	3891.39	0.215	4596.61	0.215	5457.59	0.22784	7006.58	0.21531	8499.38
0.21562	6.58191	0.22814	781.351	0.22814	1103.61	0.20309	1566.43	0.22814	2646.77	0.21531	3434.92	0.22784	3891.54	0.21531	4596.63	0.21531	5457.55	0.22814	7006.65	0.21562	8499.58
0.21592	6.56693	0.22845	781.41	0.22845	1103.54	0.20339	1566.43	0.22845	2646.62	0.21562	3434.95	0.22814	3891.78	0.21562	4596.6	0.21562	5457.56	0.22845	7006.76	0.21592	8499.61
0.21623	6.42916	0.22876	781.359	0.22876	1103.46	0.2037	1566.55	0.22876	2646.58	0.21592	3434.89	0.22845	3891.81	0.21592	4596.52	0.21592	5457.8	0.22876	7006.85	0.21623	8499.54
0.21653	6.37952	0.22906	781.237	0.22906	1103.41	0.204	1566.54	0.22906	2646.64	0.21623	3434.86	0.22876	3891.53	0.21623	4596.34	0.21623	5457.94	0.22906	7006.74	0.21653	8499.44
0.21684	6.44284	0.22937	781.253	0.22937	1103.35	0.20431	1566.49	0.22937	2646.78	0.21653	3434.98	0.22906	3891.35	0.21653	4596.4	0.21653	5458.01	0.22937	7006.72	0.21684	8499.31
0.21714	6.45749	0.22967	781.243	0.22967	1103.35	0.20462	1566.45	0.22967	2646.83	0.21684	3435.03	0.22937	3891.52	0.21684	4596.38	0.21684	5458.02	0.22967	7006.68	0.21714	8499.27
0.21745	6.59385	0.22998	781.247	0.22998	1103.34	0.20492	1566.46	0.22998	2646.91	0.21714	3435.02	0.22967	3891.64	0.21714	4596.1	0.21714	5457.93	0.22998	7006.61	0.21745	8499.27
0.21775	6.61133	0.23028	781.398	0.23028	1103.36	0.20523	1566.65	0.23028	2646.98	0.21745	3435.06	0.22998	3891.71	0.21745	4596.04	0.21745	5457.84	0.23028	7006.74	0.21775	8499.4
0.21806	6.50491	0.23059	781.656	0.23059	1103.41	0.20553	1566.73	0.23059	2647	0.21775	3434.99	0.23028	3891.81	0.21775	4596.09	0.21775	5457.81	0.23059	7006.82	0.21806	8499.41
0.21837	6.65106	0.23089	781.657	0.23089	1103.33	0.20584	1566.56	0.23089	2647.03	0.21806	3434.98	0.23059	3891.89	0.21806	4596.22	0.21806	5457.75	0.23089	7006.84	0.21837	8499.26
0.21867	6.77024	0.2312	781.576	0.2312	1103.13	0.20614	1566.58	0.2312	2646.85	0.21837	3435.01	0.23089	3891.92	0.21837	4596.53	0.21837	5457.66	0.2312	7006.84	0.21867	8499.14
0.21898	6.70957	0.23151	781.409	0.23151	1103.16	0.20645	1566.6	0.23151	2646.83	0.21867	3435.01	0.2312	3891.9	0.21867	4596.65	0.21867	5457.64	0.23151	7006.78	0.21898	8499.33
0.21928	6.56098	0.23181	781.265	0.23181	1103.27	0.20675	1566.65	0.23181	2646.82	0.21898	3434.93	0.23151	3891.95	0.21898	4596.5	0.21898	5457.8	0.23181	7006.57	0.21928	8499.45
0.21959	6.49439	0.23212	781.134	0.23212	1103.36	0.20706	1566.65	0.23212	2646.55	0.21928	3434.82	0.23181	3892.01	0.21928	4596.4	0.21928	5457.78	0.23212	7006.41	0.21959	8499.53
0.21989	6.53351	0.23242	781.12	0.23242	1103.42	0.20737	1566.78	0.23242	2646.47	0.21959	3434.8	0.23212	3891.99	0.21959	4596.5	0.21959	5457.67	0.23242	7006.5	0.21989	8499.59
0.2202	6.47633	0.23273	781.138	0.23273	1103.45	0.20767	1567.01	0.23273	2646.57	0.21989	3434.81	0.23242	3891.99	0.21989	4596.41	0.21989	5457.63	0.23273	7006.52	0.2202	8499.6
0.2205	6.42313	0.23303	781.166	0.23303	1103.44	0.20798	1567.07	0.23303	2646.53	0.2202	3434.71	0.23273	3892.09	0.2202	4596.31	0.2202	5457.79	0.23303	7006.62	0.2205	8499.49
0.22081	6.45905	0.23334	781.144	0.23334	1103.64	0.20828	1566.97	0.23334	2646.44	0.2205	3434.74	0.23303	3892.09	0.2205	4596.35	0.2205	5457.88	0.23334	7006.83	0.22081	8499.43
0.22112	6.62117	0.23364	781.115	0.23364	1103.86	0.20859	1566.79	0.23364	2646.57	0.22081	3434.92	0.23334	3892.05	0.22081	4596.34	0.22081	5457.83	0.23364	7006.81	0.22112	8499.46
0.22142	6.68636	0.23395	781.123	0.23395	1103.84	0.20889	1566.68	0.23395	2646.77	0.22112	3435	0.23364	3892.1	0.22112	4596.33	0.22112	5457.89	0.23395	7006.68	0.22142	8499.39
0.22173	6.5913	0.23426	781.043	0.23426	1103.79	0.2092	1566.59	0.23426	2646.63	0.22142	3435.06	0.23395	3892.09	0.22142	4596.23	0.22142	5457.96	0.23426	7006.7	0.22173	8499.27
0.22203	6.42954	0.23456	781.277	0.23456	1103.8	0.2095	1566.69	0.23456	2646.43	0.22173	3435.2	0.23426	3891.88	0.22173	4596.16	0.22173	5457.88	0.23456	7006.79	0.22203	8499.36
0.22234	6.33204	0.23487	781.588	0.23487	1103.67	0.20981	1566.79	0.23487	2646.43	0.22203	3435.27	0.23456	3891.64	0.22203	4596.2	0.22203	5457.83	0.23487	7006.93	0.22234	8499.52
0.22264	6.39421	0.23517	781.744	0.23517	1103.58	0.21012	1566.71	0.23517	2646.36	0.22234	3435.15	0.23487	3891.68	0.22234	4596.28	0.22234	5457.89	0.23517	7006.83	0.22264	8499.58
0.22295	6.51218	0.23548	781.636	0.23548	1103.56	0.21042	1566.69	0.23548	2646.31	0.22264	3435.09	0.23517	3891.78	0.22264	4596.29	0.22264	5457.9	0.23548	7006.74	0.22295	8499.48
0.22326	6.57618	0.23578	781.584	0.23578	1103.63	0.21073	1566.84	0.23578	2646.32	0.22295	3434.99	0.23548	3891.74	0.22295	4596.15	0.22295	5457.78	0.23578	7006.74	0.22326	8499.41
0.22356	6.45288	0.23609	781.532	0.23609	1103.78	0.21103	1566.95	0.23609	2646.32	0.22326	3434.67	0.23578	3891.75	0.22326	4596.19	0.22326	5457.79	0.23609	7006.77	0.22356	8499.4
0.22387	6.23034	0.23639	781.437	0.23639	1103.95	0.21134	1566.86	0.23639	2646.43	0.22356	3434.53	0.23609	3891.83	0.22356	4596.24	0.22356	5457.84	0.23639	7006.79	0.22387	8499.43
0.22417	6.15671	0.2367	781.607	0.2367	1103.81	0.21164	1566.72	0.2367	2646.43	0.22387	3434.57	0.23639	3891.9	0.22387	4596.2	0.22387	5457.88	0.2367	7006.71	0.22417	8499.6
0.22448	6.22888	0.23701	781.773	0.23701	1103.61	0.21195	1566.64	0.23701	2646.49	0.22417	3434.54	0.2367	3892	0.22417	4596.32	0.22417	5457.87	0.23701	7006.72	0.22448	8499.54
0.22478	6.31256	0.23731	781.72	0.23731	1103.58	0.21225	1566.63	0.23731	2646.8	0.22448	3434.6	0.23701	3892.19	0.22448	4596.33	0.22448	5457.84	0.23731	7006.84	0.22478	8499.41
0.22509	6.36074	0.23762	781.608	0.23762	1103.75	0.21256	1566.65	0.23762	2646.94	0.22478	3434.83	0.23731	3892.23	0.22478	4596.19	0.22478	5457.84	0.23762	7006.91	0.22509	8499.46
0.22539	6.45071	0.23792	781.627	0.23792	1103.83	0.21287	1566.56	0.23792	2646.88	0.22509	3435.02	0.23762	3892.19	0.22509	4596.09	0.22509	5457.69	0.23792	7006.84	0.22539	8499.5
0.2257	6.67955	0.23823	781.662	0.23823	1103.93	0.21317	1566.57	0.23823	2646.87	0.22539	3435.01	0.23792	3892.16	0.22539	4596.1	0.22539	5457.54	0.23823	7006.76	0.2257	8499.46
0.22601	6.85189	0.23853	781.546	0.23853	1103.99	0.21348	1566.48	0.23853	2646.68	0.2257	3435.04	0.23823	3892.15	0.2257	4596.18	0.2257	5457.41	0.23853	7006.9	0.22601	8499.53
0.22631	6.84949	0.23884	781.455	0.23884	1103.85	0.21378	1566.39	0.23884	2646.59	0.22601	3434.95	0.23853	3892.11	0.22601	4596.25	0.22601	5457.44	0.23884	7007.08	0.22631	8499.55
0.22662	6.7542	0.23914	781.366	0.23914	1103.68	0.21409	1566.45	0.23914	2646.4	0.22631	3434.76	0.23884	3892.04	0.22631	4596.31	0.22631	5457.61	0.23914	7007.05	0.22662	8499.48
0.22692	6.58362	0.23945	781.406	0.23945	1103.67	0.21439	1566.58	0.23945	2646.39	0.22662	3434.78	0.23914	3891.9	0.22662	4596.43	0.22662	5457.47	0.23945	7007.07	0.22692	8499.28
0.22723	6.62358	0.23976	781.484	0.23976	1103.79	0.2147	1566.75	0.23976	2646.53	0.22692	3434.88	0.23945	3891.65	0.22692	4596.49	0.22692	5457.53	0.23976	7006.89	0.22723	8499.24
0.22753	6.79244	0.24006	781.422	0.24006	1103.73	0.215	1566.81	0.24006	2646.63	0.22723	3435.04	0.23976	3891.51	0.22723	4596.58	0.22723	5457.77	0.24006	7006.74	0.22753	8499.47
0.22784	6.73775	0.24037	781.402	0.24037	1103.67	0.21531	1566.79	0.24037	2646.64	0.22753	3435.12	0.24006	3891.39	0.22753	4596.56	0.22753	5457.82	0.24037	7006.83	0.22784	8499.49
0.22814	6.53469	0.24067	781.291	0.24067	1103.62	0.21562	1566.82	0.24067	2646.57	0.22784	3434.85	0.24037	3891.33	0.22784	4596.53	0.22784	5457.95	0.24067	7007	0.22814	8499.47
0.22845	6.53292	0.24098	781.188	0.24098	1103.62	0.21592	1567	0.24098	2646.64	0.22814	3434.74	0.24067	3891.46	0.22814	4596.49	0.22814	5458.07	0.24098	7007.21	0.22845	8499.63
0.22876	6.75406	0.24128	781.275	0.24128	1103.72	0.21623	1566.93	0.24128	2646.68	0.22845	3434.87	0.24098	3891.64	0.22845	4596.35	0.22845	5458.05	0.24128	7007.18	0.22876	8499.71
0.22906	6.82025	0.24159	781.504	0.24159	1103.77	0.21653	1566.87	0.24159	2646.58	0.22876	3434.86	0.24128	3891.83	0.22876	4596.33	0.22876	5457.96	0.24159	7007.02	0.22906	8499.76
0.22937	6.62694	0.24189	781.667	0.24189	1103.79	0.21684	1566.85	0.24189	2646.54	0.22906	3434.75	0.24159	3891.85	0.22906	4596.49	0.22906	5457.84	0.24189	7006.79	0.22937	8499.83
0.22967	6.40867	0.2422	781.613	0.2422	1103.84	0.21714	1566.66	0.2422	2646.61	0.22937	3434.67	0.24189	3891.86	0.22937	4596.53	0.22937	5457.74	0.2422	7006.75	0.22967	8499.87
0.22998	6.31546	0.24251	781.557	0.24251	1103.66	0.21745	1566.52	0.24251	2646.63	0.22967	3434.62	0.2422	3891.91	0.22967	4596.51	0.22967	5457.65	0.24251	7006.86	0.22998	8499.74
0.23028	6.54521	0.24281	781.508	0.24281	1103.49	0.21775	1566.48	0.24281	2646.62	0.22998	3434.56	0.24251	3892.08	0.22998	4596.5	0.22998	5457.74	0.24281	7006.71	0.23028	8499.62
0.23059	6.72387	0.24312	781.257	0.24312	1103.48	0.21806	1566.35	0.24312	2646.71	0.23028	3434.55	0.24281	3892.08	0.23028	4596.14	0.23028	5457.88	0.24312	7006.64	0.23059	8499.62
0.23089	6.61769	0.24342	781.045	0.24342	1103.43	0.21837	1566.25	0.24342	2646.6	0.23059	3434.66	0.24312	3891.92	0.23059	4595.98	0.23059	5457.91	0.24342	7006.72	0.23089	8499.62
0.2312	6.45845	0.24373	780.966	0.24373	1103.39	0.21867	1566.39	0.24373	2646.38	0.23089	3434.69	0.24342	3891.83	0.23089	4596.11	0.23089	5457.89	0.24373	7007	0.2312	8499.56
0.23151	6.27722	0.24403	781.229	0.24403	1103.48	0.21898	1566.64	0.24403	2646.5	0.2312	3434.72	0.24373	3891.88	0.2312	4596.22	0.2312	5457.84	0.24403	7007.32	0.23151	8499.74
0.23181	6.27744	0.24434	781.415	0.24434	1103.59	0.21928	1566.69	0.24434	2646.75	0.23151	3434.8	0.24403	3891.99	0.23151	4596.39	0.23151	5457.85	0.24434	7007.42	0.23181	8499.98
0.23212	6.44056	0.24464	781.334	0.24464	1103.56	0.21959	1566.58	0.24464	2646.87	0.23181	3434.73	0.24434	3892.04	0.23181	4596.48	0.23181	5457.73	0.24464	7007.37	0.23212	8499.97
0.23242	6.56856	0.24495	781.371	0.24495	1103.65	0.21989	1566.56	0.24495	2646.91	0.23212	3434.58	0.24464	3891.96	0.23212	4596.45	0.23212	5457.68	0.24495	7007.29	0.23242	8499.84
0.23273	6.58204	0.24526	781.56	0.24526	1103.82	0.2202	1566.55	0.24526	2646.72	0.23242	3434.55	0.24495	3891.77	0.23242	4596.37	0.23242	5457.85	0.24526	7007.54	0.23273	8499.82
0.23303	6.60491	0.24556	781.601	0.24556	1103.82	0.2205	1566.38	0.24556	2646.57	0.23273	3434.44	0.24526	3891.72	0.23273	4596.58	0.23273	5457.9	0.24556	7007.62	0.23303	8499.81
0.23334	6.54226	0.24587	781.491	0.24587	1103.77	0.22081	1566.11	0.24587	2646.59	0.23303	3434.49	0.24556	3891.76	0.23303	4596.75	0.23303	5457.81	0.24587	7007.42	0.23334	8499.63
0.23364	6.56366	0.24617	781.558	0.24617	1103.72	0.22112	1565.98	0.24617	2646.69	0.23334	3434.72	0.24587	3892.11	0.23334	4596.67	0.23334	5457.62	0.24617	7007.23	0.23364	8499.41
0.23395	6.64099	0.24648	781.691	0.24648	1103.82	0.22142	1566.01	0.24648	2646.85	0.23364	3435.11	0.24617	3892.2	0.23364	4596.42	0.23364	5457.75	0.24648	7007.29	0.23395	8499.39
0.23426	6.74511	0.24678	781.712	0.24678	1103.88	0.22173	1566.21	0.24678	2646.89	0.23395	3435.38	0.24648	3891.98	0.23395	4596.32	0.23395	5457.91	0.24678	7007.44	0.23426	8499.42
0.23456	6.614	0.24709	781.596	0.24709	1103.8	0.22203	1566.32	0.24709	2646.81	0.23426	3435.42	0.24678	3891.79	0.23426	4596.45	0.23426	5457.85	0.24709	7007.39	0.23456	8499.5
0.23487	6.38415	0.2474	781.534	0.2474	1103.67	0.22234	1566.41	0.2474	2646.71	0.23456	3435.32	0.24709	3891.91	0.23456	4596.47	0.23456	5457.84	0.2474	7007.07	0.23487	8499.53
0.23517	6.34559	0.2477	781.532	0.2477	1103.49	0.22264	1566.45	0.2477	2646.59	0.23487	3435.2	0.2474	3892.05	0.23487	4596.39	0.23487	5457.85	0.2477	7006.79	0.23517	8499.43
0.23548	6.29918	0.24801	781.535	0.24801	1103.5	0.22295	1566.57	0.24801	2646.57	0.23517	3435.08	0.2477	3891.94	0.23517	4596.48	0.23517	5457.66	0.24801	7006.84	0.23548	8499.41
0.23578	6.26134	0.24831	781.509	0.24831	1103.7	0.22326	1566.74	0.24831	2646.69	0.23548	3435.03	0.24801	3891.83	0.23548	4596.36	0.23548	5457.6	0.24831	7006.88	0.23578	8499.59
0.23609	6.36776	0.24862	781.357	0.24862	1103.79	0.22356	1566.79	0.24862	2646.78	0.23578	3435.08	0.24831	3891.74	0.23578	4596.28	0.23578	5457.69	0.24862	7006.8	0.23609	8499.8
0.23639	6.41096	0.24892	781.126	0.24892	1103.82	0.22387	1566.8	0.24892	2646.83	0.23609	3435.19	0.24862	3891.71	0.23609	4596.46	0.23609	5457.91	0.24892	7006.74	0.23639	8499.82
0.2367	6.41478	0.24923	780.981	0.24923	1103.76	0.22417	1566.85	0.24923	2646.75	0.23639	3435.14	0.24892	3891.73	0.23639	4596.53	0.23639	5457.88	0.24923	7006.86	0.2367	8499.76
0.23701	6.47697	0.24953	781.099	0.24953	1103.67	0.22448	1566.88	0.24953	2646.67	0.2367	3435.05	0.24923	3891.63	0.2367	4596.73	0.2367	5457.8	0.24953	7007.01	0.23701	8499.74
0.23731	6.45386	0.24984	781.15	0.24984	1103.4	0.22478	1566.87	0.24984	2646.7	0.23701	3434.97	0.24953	3891.61	0.23701	4596.89	0.23701	5457.78	0.24984	7007.11	0.23731	8499.73
0.23762	6.42918	0.25015	781.158	0.25015	1103.27	0.22509	1566.89	0.25015	2646.81	0.23731	3434.88	0.24984	3891.58	0.23731	4596.79	0.23731	5457.8	0.25015	7007.1	0.23762	8499.73
0.23792	6.46679	0.25045	781.269	0.25045	1103.4	0.22539	1566.9	0.25045	2646.89	0.23762	3434.85	0.25015	3891.63	0.23762	4596.67	0.23762	5457.85	0.25045	7007.05	0.23792	8499.71
0.23823	6.32299	0.25076	781.447	0.25076	1103.47	0.2257	1566.85	0.25076	2646.9	0.23792	3434.92	0.25045	3891.97	0.23792	4596.61	0.23792	5457.85	0.25076	7007.02	0.23823	8499.69
0.23853	6.20234	0.25106	781.547	0.25106	1103.5	0.22601	1566.74	0.25106	2646.86	0.23823	3434.99	0.25076	3892.13	0.23823	4596.61	0.23823	5457.86	0.25106	7006.81	0.23853	8499.6
0.23884	6.31048	0.25137	781.549	0.25137	1103.46	0.22631	1566.61	0.25137	2646.91	0.23853	3435.1	0.25106	3892.02	0.23853	4596.81	0.23853	5457.99	0.25137	7006.72	0.23884	8499.66
0.23914	6.55497	0.25167	781.421	0.25167	1103.37	0.22662	1566.54	0.25167	2647.01	0.23884	3435.12	0.25137	3892.09	0.23884	4596.92	0.23884	5458.14	0.25167	7006.64	0.23914	8499.7
0.23945	6.68657	0.25198	781.349	0.25198	1103.33	0.22692	1566.5	0.25198	2646.97	0.23914	3435.04	0.25167	3892.02	0.23914	4596.97	0.23914	5458.09	0.25198	7006.61	0.23945	8499.7
0.23976	6.79806	0.25228	781.281	0.25228	1103.54	0.22723	1566.44	0.25228	2646.84	0.23945	3435.15	0.25198	3891.88	0.23945	4596.92	0.23945	5457.94	0.25228	7006.62	0.23976	8499.71
0.24006	6.76144	0.25259	781.243	0.25259	1103.75	0.22753	1566.45	0.25259	2646.94	0.23976	3435.43	0.25228	3891.84	0.23976	4596.84	0.23976	5457.77	0.25259	7006.66	0.24006	8499.71
0.24037	6.66621	0.2529	781.272	0.2529	1103.81	0.22784	1566.43	0.2529	2646.99	0.24006	3435.56	0.25259	3891.84	0.24006	4596.77	0.24006	5457.8	0.2529	7006.82	0.24037	8499.68
0.24067	6.69617	0.2532	781.282	0.2532	1103.77	0.22814	1566.42	0.2532	2647.01	0.24037	3435.42	0.2529	3891.73	0.24037	4596.74	0.24037	5457.9	0.2532	7006.94	0.24067	8499.44
0.24098	6.70661	0.25351	781.276	0.25351	1103.76	0.22845	1566.61	0.25351	2647.12	0.24067	3435.18	0.2532	3891.77	0.24067	4596.68	0.24067	5457.92	0.25351	7007.17	0.24098	8499.33
0.24128	6.802	0.25381	781.51	0.25381	1103.8	0.22876	1566.65	0.25381	2647.07	0.24098	3435.07	0.25351	3891.83	0.24098	4596.53	0.24098	5457.79	0.25381	7007.26	0.24128	8499.49
0.24159	6.79498	0.25412	781.661	0.25412	1103.76	0.22906	1566.48	0.25412	2646.79	0.24128	3434.99	0.25381	3891.81	0.24128	4596.51	0.24128	5457.61	0.25412	7007.07	0.24159	8499.51
0.24189	6.7435	0.25442	781.532	0.25442	1103.7	0.22937	1566.4	0.25442	2646.7	0.24159	3434.88	0.25412	3891.9	0.24159	4596.68	0.24159	5457.52	0.25442	7006.97	0.24189	8499.57
0.2422	6.74814	0.25473	781.505	0.25473	1103.78	0.22967	1566.34	0.25473	2646.69	0.24189	3434.79	0.25442	3892	0.24189	4596.74	0.24189	5457.64	0.25473	7006.98	0.2422	8499.92
0.24251	6.67684	0.25503	781.601	0.25503	1103.9	0.22998	1566.35	0.25503	2646.56	0.2422	3434.78	0.25473	3892.04	0.2422	4596.67	0.2422	5457.98	0.25503	7006.94	0.24251	8500.17
0.24281	6.62559	0.25534	781.691	0.25534	1103.87	0.23028	1566.43	0.25534	2646.49	0.24251	3434.73	0.25503	3892.18	0.24251	4596.63	0.24251	5458.17	0.25534	7006.87	0.24281	8500.24
0.24312	6.69493	0.25565	781.678	0.25565	1103.8	0.23059	1566.4	0.25565	2646.56	0.24281	3434.64	0.25534	3892.2	0.24281	4596.63	0.24281	5458.26	0.25565	7006.84	0.24312	8500.11
0.24342	6.8053	0.25595	781.487	0.25595	1103.62	0.23089	1566.32	0.25595	2646.69	0.24312	3434.63	0.25565	3892.13	0.24312	4596.71	0.24312	5458.25	0.25595	7006.83	0.24342	8499.92
0.24373	6.88943	0.25626	781.22	0.25626	1103.32	0.2312	1566.26	0.25626	2646.81	0.24342	3434.83	0.25595	3892.24	0.24342	4596.8	0.24342	5458.18	0.25626	7006.7	0.24373	8499.83
0.24403	6.81335	0.25656	781.098	0.25656	1103.29	0.23151	1566.26	0.25656	2646.82	0.24373	3435.04	0.25626	3892.38	0.24373	4596.93	0.24373	5458.17	0.25656	7006.54	0.24403	8499.89
0.24434	6.72029	0.25687	781.067	0.25687	1103.45	0.23181	1566.3	0.25687	2646.88	0.24403	3435.06	0.25656	3892.16	0.24403	4596.99	0.24403	5458.15	0.25687	7006.49	0.24434	8499.93
0.24464	6.52476	0.25717	781.181	0.25717	1103.59	0.23212	1566.31	0.25717	2646.97	0.24434	3435.02	0.25687	3891.9	0.24434	4596.77	0.24434	5458.18	0.25717	7006.59	0.24464	8499.85
0.24495	6.44535	0.25748	781.331	0.25748	1103.63	0.23242	1566.28	0.25748	2647	0.24464	3435.16	0.25717	3891.9	0.24464	4596.44	0.24464	5458.11	0.25748	7006.81	0.24495	8499.81
0.24526	6.49055	0.25778	781.282	0.25778	1103.6	0.23273	1566.33	0.25778	2646.94	0.24495	3435.24	0.25748	3892.06	0.24495	4596.25	0.24495	5458.07	0.25778	7006.75	0.24526	8499.77
0.24556	6.47584	0.25809	781.197	0.25809	1103.65	0.23303	1566.5	0.25809	2646.91	0.24526	3435.28	0.25778	3892.04	0.24526	4596.18	0.24526	5458.14	0.25809	7006.69	0.24556	8499.6
0.24587	6.60366	0.2584	781.279	0.2584	1103.81	0.23334	1566.77	0.2584	2646.98	0.24556	3435.2	0.25809	3892.03	0.24556	4596.19	0.24556	5458.23	0.2584	7006.86	0.24587	8499.39
0.24617	6.77462	0.2587	781.417	0.2587	1104.06	0.23364	1566.84	0.2587	2646.98	0.24587	3435.27	0.2584	3892.01	0.24587	4596.25	0.24587	5458.32	0.2587	7006.98	0.24617	8499.4
0.24648	6.69148	0.25901	781.499	0.25901	1104.21	0.23395	1566.73	0.25901	2647.02	0.24617	3435.22	0.2587	3891.85	0.24617	4596.37	0.24617	5458.33	0.25901	7007.02	0.24648	8499.39
0.24678	6.71821	0.25931	781.574	0.25931	1104.33	0.23426	1566.68	0.25931	2646.99	0.24648	3435.2	0.25901	3891.68	0.24648	4596.51	0.24648	5458.04	0.25931	7006.99	0.24678	8499.33
0.24709	6.85602	0.25962	781.529	0.25962	1104.41	0.23456	1566.72	0.25962	2647	0.24678	3435.2	0.25931	3891.64	0.24678	4596.5	0.24678	5457.86	0.25962	7007.06	0.24709	8499.26
0.2474	6.85232	0.25992	781.506	0.25992	1104.33	0.23487	1566.85	0.25992	2646.99	0.24709	3435.26	0.25962	3891.59	0.24709	4596.55	0.24709	5457.93	0.25992	7007.1	0.2474	8499.32
0.2477	6.74814	0.26023	781.503	0.26023	1104.17	0.23517	1566.98	0.26023	2646.98	0.2474	3435.29	0.25992	3891.57	0.2474	4596.8	0.2474	5458.04	0.26023	7006.94	0.2477	8499.44
0.24801	6.73122	0.26053	781.434	0.26053	1104.18	0.23548	1566.98	0.26053	2646.99	0.2477	3435.27	0.26023	3891.74	0.2477	4597.01	0.2477	5458.02	0.26053	7006.96	0.24801	8499.55
0.24831	6.80797	0.26084	781.414	0.26084	1104.28	0.23578	1567.04	0.26084	2646.9	0.24801	3435.29	0.26053	3891.95	0.24801	4596.99	0.24801	5457.94	0.26084	7007.05	0.24831	8499.59
0.24862	6.77662	0.26115	781.375	0.26115	1104.33	0.23609	1567.07	0.26115	2646.81	0.24831	3435.21	0.26084	3892.09	0.24831	4596.85	0.24831	5457.96	0.26115	7007.12	0.24862	8499.83
0.24892	6.66515	0.26145	781.395	0.26145	1104.28	0.23639	1566.98	0.26145	2646.8	0.24862	3435.16	0.26115	3891.97	0.24862	4596.79	0.24862	5458.04	0.26145	7007.17	0.24892	8499.94
0.24923	6.46454	0.26176	781.504	0.26176	1104.24	0.2367	1566.91	0.26176	2646.87	0.24892	3435.19	0.26145	3891.78	0.24892	4596.69	0.24892	5458.02	0.26176	7007.26	0.24923	8499.8
0.24953	6.53329	0.26206	781.564	0.26206	1104.26	0.23701	1566.75	0.26206	2646.79	0.24923	3435.11	0.26176	3891.78	0.24923	4596.56	0.24923	5458.06	0.26206	7007.17	0.24953	8499.72
0.24984	6.81541	0.26237	781.572	0.26237	1104.14	0.23731	1566.61	0.26237	2646.72	0.24953	3434.99	0.26206	3891.94	0.24953	4596.64	0.24953	5458.18	0.26237	7007.05	0.24984	8499.69
0.25015	6.90745	0.26267	781.473	0.26267	1104.02	0.23762	1566.61	0.26267	2646.72	0.24984	3435.06	0.26237	3892.04	0.24984	4596.7	0.24984	5458.24	0.26267	7007.01	0.25015	8499.67
0.25045	6.97508	0.26298	781.347	0.26298	1103.98	0.23792	1566.7	0.26298	2646.76	0.25015	3435.07	0.26267	3892.05	0.25015	4596.78	0.25015	5458.27	0.26298	7007.03	0.25045	8499.7
0.25076	6.99018	0.26328	781.408	0.26328	1103.93	0.23823	1566.73	0.26328	2646.73	0.25045	3434.84	0.26298	3892.02	0.25045	4596.81	0.25045	5458.31	0.26328	7006.97	0.25076	8499.92
0.25106	7.07064	0.26359	781.547	0.26359	1104.03	0.23853	1566.67	0.26359	2646.48	0.25076	3434.74	0.26328	3892	0.25076	4596.7	0.25076	5458.44	0.26359	7006.81	0.25106	8500.05
0.25137	6.98789	0.2639	781.644	0.2639	1104.16	0.23884	1566.71	0.2639	2646.4	0.25106	3434.75	0.26359	3891.99	0.25106	4596.7	0.25106	5458.48	0.2639	7006.84	0.25137	8499.93
0.25167	7.11875	0.2642	781.613	0.2642	1104.13	0.23914	1566.88	0.2642	2646.56	0.25137	3434.84	0.2639	3891.96	0.25137	4596.81	0.25137	5458.44	0.2642	7006.94	0.25167	8499.78
0.25198	7.39323	0.26451	781.577	0.26451	1104.09	0.23945	1566.81	0.26451	2646.76	0.25167	3434.91	0.2642	3891.98	0.25167	4597	0.25167	5458.17	0.26451	7007.16	0.25198	8499.71
0.25228	7.23163	0.26481	781.41	0.26481	1104.08	0.23976	1566.66	0.26481	2646.67	0.25198	3434.87	0.26451	3891.82	0.25198	4597.18	0.25198	5457.94	0.26481	7007.29	0.25228	8499.53
0.25259	6.92569	0.26512	781.328	0.26512	1104.06	0.24006	1566.68	0.26512	2646.66	0.25228	3434.84	0.26481	3891.83	0.25228	4597.27	0.25228	5457.89	0.26512	7007.32	0.25259	8499.53
0.2529	6.84222	0.26542	781.324	0.26542	1104.07	0.24037	1566.6	0.26542	2646.87	0.25259	3434.94	0.26512	3892.02	0.25259	4597.38	0.25259	5457.86	0.26542	7007.27	0.2529	8499.66
0.2532	6.75616	0.26573	781.404	0.26573	1104.15	0.24067	1566.51	0.26573	2647.02	0.2529	3435.02	0.26542	3892.09	0.2529	4597.19	0.2529	5457.87	0.26573	7007.21	0.2532	8499.69
0.25351	6.73948	0.26603	781.468	0.26603	1104.25	0.24098	1566.46	0.26603	2646.94	0.2532	3435.1	0.26573	3892.04	0.2532	4597.02	0.2532	5457.98	0.26603	7007.11	0.25351	8499.68
0.25381	6.59922	0.26634	781.451	0.26634	1104.28	0.24128	1566.38	0.26634	2646.83	0.25351	3435.12	0.26603	3892.12	0.25351	4597.07	0.25351	5458.13	0.26634	7006.94	0.25381	8499.66
0.25412	6.54432	0.26665	781.403	0.26665	1104.16	0.24159	1566.45	0.26665	2646.9	0.25381	3435.14	0.26634	3892.21	0.25381	4597.02	0.25381	5458.07	0.26665	7006.83	0.25412	8499.62
0.25442	6.54965	0.26695	781.36	0.26695	1104.09	0.24189	1566.69	0.26695	2646.94	0.25412	3435.2	0.26665	3892.2	0.25412	4596.9	0.25412	5458.02	0.26695	7006.93	0.25442	8499.66
0.25473	6.4143	0.26726	781.502	0.26726	1104	0.2422	1566.95	0.26726	2647.01	0.25442	3435.28	0.26695	3892.19	0.25442	4596.85	0.25442	5457.91	0.26726	7007.18	0.25473	8499.51
0.25503	6.48392	0.26756	781.52	0.26756	1103.98	0.24251	1567.12	0.26756	2647.07	0.25473	3435.31	0.26726	3892.26	0.25473	4596.95	0.25473	5457.91	0.26756	7007.27	0.25503	8499.46
0.25534	6.66813	0.26787	781.487	0.26787	1104.06	0.24281	1566.99	0.26787	2647.1	0.25503	3435.22	0.26756	3892.37	0.25503	4596.93	0.25503	5458.01	0.26787	7007.14	0.25534	8499.59
0.25565	6.73483	0.26817	781.403	0.26817	1104.12	0.24312	1566.82	0.26817	2647.12	0.25534	3435.17	0.26787	3892.17	0.25534	4596.98	0.25534	5458.11	0.26817	7007	0.25565	8499.82
0.25595	6.63628	0.26848	781.309	0.26848	1104.12	0.24342	1566.72	0.26848	2647.07	0.25565	3434.92	0.26817	3891.96	0.25565	4597	0.25565	5458.2	0.26848	7006.93	0.25595	8499.84
0.25626	6.68561	0.26879	781.202	0.26879	1104.08	0.24373	1566.53	0.26879	2647.06	0.25595	3434.72	0.26848	3891.92	0.25595	4596.86	0.25595	5458.41	0.26879	7006.77	0.25626	8499.81
0.25656	6.74671	0.26909	781.303	0.26909	1104.09	0.24403	1566.39	0.26909	2647.1	0.25626	3434.7	0.26879	3892.09	0.25626	4596.73	0.25626	5458.54	0.26909	7006.73	0.25656	8499.89
0.25687	6.72224	0.2694	781.503	0.2694	1104.12	0.24434	1566.46	0.2694	2647.14	0.25656	3434.74	0.26909	3892.28	0.25656	4596.82	0.25656	5458.42	0.2694	7006.83	0.25687	8499.83
0.25717	6.82318	0.2697	781.69	0.2697	1104.06	0.24464	1566.59	0.2697	2647.26	0.25687	3434.76	0.2694	3892.43	0.25687	4596.93	0.25687	5458.41	0.2697	7006.9	0.25717	8499.9
0.25748	6.83526	0.27001	781.747	0.27001	1103.83	0.24495	1566.67	0.27001	2647.45	0.25717	3434.86	0.2697	3892.32	0.25717	4596.81	0.25717	5458.42	0.27001	7006.95	0.25748	8500.01
0.25778	6.86559	0.27031	781.762	0.27031	1103.84	0.24526	1566.67	0.27031	2647.45	0.25748	3435.09	0.27001	3892.24	0.25748	4596.63	0.25748	5458.5	0.27031	7007.05	0.25778	8500.07
0.25809	6.93025	0.27062	781.788	0.27062	1104.07	0.24556	1566.71	0.27062	2647.47	0.25778	3435.14	0.27031	3892.27	0.25778	4596.44	0.25778	5458.36	0.27062	7007.28	0.25809	8500.03
0.2584	7.00485	0.27092	781.694	0.27092	1104.26	0.24587	1566.81	0.27092	2647.34	0.25809	3435.16	0.27062	3892.37	0.25809	4596.37	0.25809	5458.25	0.27092	7007.35	0.2584	8500.05
0.2587	6.96797	0.27123	781.564	0.27123	1104.34	0.24617	1566.87	0.27123	2647.27	0.2584	3435.16	0.27092	3892.48	0.2584	4596.61	0.2584	5458.4	0.27123	7007.3	0.2587	8500.13
0.25901	6.85555	0.27154	781.514	0.27154	1104.47	0.24648	1566.88	0.27154	2647.25	0.2587	3435.08	0.27123	3892.32	0.2587	4596.69	0.2587	5458.36	0.27154	7007.3	0.25901	8500.04
0.25931	6.74068	0.27184	781.495	0.27184	1104.46	0.24678	1566.87	0.27184	2647.16	0.25901	3435.03	0.27154	3892.05	0.25901	4596.64	0.25901	5458.12	0.27184	7007.31	0.25931	8499.88
0.25962	6.64845	0.27215	781.744	0.27215	1104.32	0.24709	1566.65	0.27215	2647.16	0.25931	3435	0.27184	3891.98	0.25931	4596.57	0.25931	5457.93	0.27215	7007.26	0.25962	8499.74
0.25992	6.666	0.27245	781.984	0.27245	1104.2	0.2474	1566.51	0.27245	2647.16	0.25962	3435.1	0.27215	3892.04	0.25962	4596.67	0.25962	5457.99	0.27245	7007.31	0.25992	8499.77
0.26023	6.79481	0.27276	781.986	0.27276	1104.17	0.2477	1566.45	0.27276	2647.23	0.25992	3435.28	0.27245	3892.29	0.25992	4596.82	0.25992	5458.03	0.27276	7007.43	0.26023	8499.86
0.26053	6.86132	0.27306	781.745	0.27306	1104.26	0.24801	1566.53	0.27306	2647.28	0.26023	3435.46	0.27276	3892.45	0.26023	4596.75	0.26023	5458.08	0.27306	7007.37	0.26053	8499.99
0.26084	6.75219	0.27337	781.425	0.27337	1104.26	0.24831	1566.81	0.27337	2647.41	0.26053	3435.5	0.27306	3892.34	0.26053	4596.59	0.26053	5458.03	0.27337	7007.29	0.26084	8499.97
0.26115	6.66561	0.27367	781.257	0.27367	1104.33	0.24862	1567.03	0.27367	2647.42	0.26084	3435.48	0.27337	3892.22	0.26084	4596.49	0.26084	5457.98	0.27367	7007.28	0.26115	8499.88
0.26145	6.5927	0.27398	781.247	0.27398	1104.3	0.24892	1567.19	0.27398	2647.34	0.26115	3435.39	0.27367	3892.18	0.26115	4596.5	0.26115	5457.99	0.27398	7007.24	0.26145	8499.79
0.26176	6.65533	0.27429	781.566	0.27429	1104.41	0.24923	1567.22	0.27429	2647.43	0.26145	3435.43	0.27398	3892.07	0.26145	4596.53	0.26145	5457.91	0.27429	7007.43	0.26176	8499.65
0.26206	6.73454	0.27459	781.877	0.27459	1104.42	0.24953	1567.17	0.27459	2647.37	0.26176	3435.4	0.27429	3892.09	0.26176	4596.69	0.26176	5457.78	0.27459	7007.44	0.26206	8499.57
0.26237	6.82361	0.2749	781.938	0.2749	1104.28	0.24984	1567.16	0.2749	2647.29	0.26206	3435.4	0.27459	3891.99	0.26206	4596.72	0.26206	5457.84	0.2749	7007.3	0.26237	8499.67
0.26267	6.98269	0.2752	781.94	0.2752	1104.21	0.25015	1567.24	0.2752	2647.3	0.26237	3435.51	0.2749	3891.87	0.26237	4596.57	0.26237	5457.93	0.2752	7007.18	0.26267	8499.72
0.26298	6.95182	0.27551	781.797	0.27551	1104.13	0.25045	1567.19	0.27551	2647.22	0.26267	3435.56	0.2752	3892.06	0.26267	4596.69	0.26267	5458.11	0.27551	7007.22	0.26298	8499.69
0.26328	6.88562	0.27581	781.591	0.27581	1104	0.25076	1567.09	0.27581	2647.12	0.26298	3435.58	0.27551	3892.37	0.26298	4596.95	0.26298	5458.16	0.27581	7007.43	0.26328	8499.67
0.26359	6.66713	0.27612	781.492	0.27612	1103.91	0.25106	1566.8	0.27612	2647.08	0.26328	3435.43	0.27581	3892.39	0.26328	4597.08	0.26328	5458.08	0.27612	7007.57	0.26359	8499.68
0.2639	6.58043	0.27642	781.571	0.27642	1103.89	0.25137	1566.76	0.27642	2647.1	0.26359	3435.26	0.27612	3892.36	0.26359	4597.06	0.26359	5458.15	0.27642	7007.63	0.2639	8499.65
0.2642	6.64443	0.27673	781.55	0.27673	1103.94	0.25167	1566.86	0.27673	2647	0.2639	3435.09	0.27642	3892.29	0.2639	4597.02	0.2639	5458.14	0.27673	7007.62	0.2642	8499.67
0.26451	6.75618	0.27704	781.515	0.27704	1104.02	0.25198	1566.89	0.27704	2646.93	0.2642	3434.9	0.27673	3892.2	0.2642	4597.03	0.2642	5458.19	0.27704	7007.64	0.26451	8499.67
0.26481	6.79808	0.27734	781.668	0.27734	1103.92	0.25228	1567	0.27734	2646.83	0.26451	3434.85	0.27704	3891.98	0.26451	4596.9	0.26451	5458.24	0.27734	7007.51	0.26481	8499.62
0.26512	6.94478	0.27765	781.76	0.27765	1103.92	0.25259	1567.01	0.27765	2646.99	0.26481	3434.95	0.27734	3891.95	0.26481	4596.67	0.26481	5458.16	0.27765	7007.41	0.26512	8499.63
0.26542	7.03686	0.27795	781.858	0.27795	1104.06	0.2529	1567.03	0.27795	2646.98	0.26512	3435.05	0.27765	3892.09	0.26512	4596.59	0.26512	5458.17	0.27795	7007.42	0.26542	8499.8
0.26573	7.1175	0.27826	781.802	0.27826	1104.21	0.2532	1567.02	0.27826	2646.96	0.26542	3434.95	0.27795	3892.27	0.26542	4596.64	0.26542	5458.23	0.27826	7007.49	0.26573	8499.98
0.26603	7.13107	0.27856	781.928	0.27856	1104.25	0.25351	1567.13	0.27856	2647.19	0.26573	3434.79	0.27826	3892.4	0.26573	4596.69	0.26573	5458.13	0.27856	7007.45	0.26603	8500
0.26634	7.12443	0.27887	782.015	0.27887	1104.15	0.25381	1567.21	0.27887	2647.25	0.26603	3434.8	0.27856	3892.4	0.26603	4596.86	0.26603	5457.96	0.27887	7007.32	0.26634	8500.05
0.26665	7.15104	0.27917	781.925	0.27917	1104.12	0.25412	1567.22	0.27917	2647.15	0.26634	3434.95	0.27887	3892.28	0.26634	4596.76	0.26634	5457.92	0.27917	7007.28	0.26665	8499.91
0.26695	7.19855	0.27948	781.821	0.27948	1104.06	0.25442	1567.08	0.27948	2647.05	0.26665	3435.14	0.27917	3892.12	0.26665	4596.56	0.26665	5458.06	0.27948	7007.29	0.26695	8499.67
0.26726	7.22472	0.27979	781.727	0.27979	1104.06	0.25473	1566.98	0.27979	2647.16	0.26695	3435.25	0.27948	3892.23	0.26695	4596.62	0.26695	5458.16	0.27979	7007.34	0.26726	8499.66
0.26756	7.17732	0.28009	781.583	0.28009	1104.13	0.25503	1566.99	0.28009	2647.31	0.26726	3435.09	0.27979	3892.33	0.26726	4596.8	0.26726	5458.26	0.28009	7007.29	0.26756	8499.66
0.26787	7.19033	0.2804	781.493	0.2804	1104.2	0.25534	1567.09	0.2804	2647.21	0.26756	3434.88	0.28009	3892.29	0.26756	4596.86	0.26756	5458.42	0.2804	7007.34	0.26787	8499.8
0.26817	7.14301	0.2807	781.61	0.2807	1104.27	0.25565	1567.16	0.2807	2647.15	0.26787	3434.85	0.2804	3892.14	0.26787	4596.88	0.26787	5458.48	0.2807	7007.44	0.26817	8499.97
0.26848	6.99343	0.28101	781.649	0.28101	1104.21	0.25595	1567.12	0.28101	2647.15	0.26817	3434.78	0.2807	3892	0.26817	4596.75	0.26817	5458.55	0.28101	7007.44	0.26848	8499.97
0.26879	7.01086	0.28131	781.67	0.28131	1104.11	0.25626	1567.02	0.28131	2647.03	0.26848	3434.85	0.28101	3892.1	0.26848	4596.61	0.26848	5458.55	0.28131	7007.37	0.26879	8499.82
0.26909	6.84832	0.28162	781.761	0.28162	1104.2	0.25656	1566.86	0.28162	2646.84	0.26879	3434.96	0.28131	3892.22	0.26879	4596.81	0.26879	5458.34	0.28162	7007.35	0.26909	8499.72
0.2694	6.85292	0.28192	781.674	0.28192	1104.31	0.25687	1566.66	0.28192	2646.97	0.26909	3435.16	0.28162	3892.35	0.26909	4596.96	0.26909	5458.2	0.28192	7007.45	0.2694	8499.55
0.2697	6.84624	0.28223	781.53	0.28223	1104.23	0.25717	1566.77	0.28223	2646.96	0.2694	3435.24	0.28192	3892.25	0.2694	4597.06	0.2694	5458.19	0.28223	7007.4	0.2697	8499.4
0.27001	6.702	0.28254	781.564	0.28254	1104.1	0.25748	1566.98	0.28254	2646.85	0.2697	3435.27	0.28223	3892.12	0.2697	4597.12	0.2697	5458.24	0.28254	7007.32	0.27001	8499.47
0.27031	6.72967	0.28284	781.718	0.28284	1104.11	0.25778	1567.07	0.28284	2646.72	0.27001	3435.36	0.28254	3892.14	0.27001	4597.07	0.27001	5458.2	0.28284	7007.15	0.27031	8499.48
0.27062	6.94795	0.28315	781.837	0.28315	1104.12	0.25809	1566.96	0.28315	2646.82	0.27031	3435.32	0.28284	3892.1	0.27031	4597.05	0.27031	5458.06	0.28315	7007.11	0.27062	8499.53
0.27092	7.06728	0.28345	781.75	0.28345	1104.19	0.2584	1566.84	0.28345	2646.94	0.27062	3435.14	0.28315	3892.11	0.27062	4596.95	0.27062	5457.93	0.28345	7007.34	0.27092	8499.61
0.27123	6.94746	0.28376	781.65	0.28376	1104.34	0.2587	1566.84	0.28376	2646.94	0.27092	3435.02	0.28345	3892.24	0.27092	4596.95	0.27092	5457.97	0.28376	7007.57	0.27123	8499.68
0.27154	6.87218	0.28406	781.698	0.28406	1104.36	0.25901	1566.95	0.28406	2647.13	0.27123	3435.06	0.28376	3892.28	0.27123	4597.04	0.27123	5458.15	0.28406	7007.67	0.27154	8499.71
0.27184	6.99557	0.28437	781.814	0.28437	1104.28	0.25931	1567.07	0.28437	2647.16	0.27154	3435.12	0.28406	3892.32	0.27154	4597.23	0.27154	5458.16	0.28437	7007.53	0.27184	8499.74
0.27215	7.05084	0.28467	781.729	0.28467	1104.16	0.25962	1567.22	0.28467	2647.11	0.27184	3435.14	0.28437	3892.27	0.27184	4597.31	0.27184	5457.9	0.28467	7007.41	0.27215	8499.96
0.27245	7.03437	0.28498	781.592	0.28498	1104.17	0.25992	1567.3	0.28498	2647.15	0.27215	3435.12	0.28467	3892.21	0.27215	4597.24	0.27215	5457.76	0.28498	7007.3	0.27245	8499.95
0.27276	6.96981	0.28529	781.503	0.28529	1104.19	0.26023	1567.17	0.28529	2647.17	0.27245	3435.04	0.28498	3892.22	0.27245	4597.21	0.27245	5457.85	0.28529	7007.38	0.27276	8499.78
0.27306	6.96958	0.28559	781.508	0.28559	1104.2	0.26053	1566.99	0.28559	2647.17	0.27276	3434.83	0.28529	3892.23	0.27276	4597.24	0.27276	5457.91	0.28559	7007.52	0.27306	8499.68
0.27337	6.97225	0.2859	781.708	0.2859	1104.32	0.26084	1566.87	0.2859	2647.23	0.27306	3434.63	0.28559	3892.24	0.27306	4597.09	0.27306	5457.9	0.2859	7007.38	0.27337	8499.54
0.27367	6.98797	0.2862	781.847	0.2862	1104.31	0.26115	1566.82	0.2862	2647.28	0.27337	3434.75	0.2859	3892.19	0.27337	4597.08	0.27337	5457.97	0.2862	7007.12	0.27367	8499.62
0.27398	6.83807	0.28651	781.83	0.28651	1104.39	0.26145	1566.71	0.28651	2647.21	0.27367	3435.06	0.2862	3892.27	0.27367	4597.02	0.27367	5458.23	0.28651	7006.82	0.27398	8499.65
0.27429	6.63708	0.28681	781.628	0.28681	1104.38	0.26176	1566.77	0.28681	2647.16	0.27398	3435.34	0.28651	3892.25	0.27398	4596.94	0.27398	5458.47	0.28681	7006.83	0.27429	8499.64
0.27459	6.64872	0.28712	781.643	0.28712	1104.29	0.26206	1566.92	0.28712	2647.14	0.27429	3435.47	0.28681	3892	0.27429	4597.04	0.27429	5458.61	0.28712	7006.95	0.27459	8499.78
0.2749	6.7122	0.28742	781.639	0.28742	1104.2	0.26237	1567.07	0.28742	2647.17	0.27459	3435.39	0.28712	3891.88	0.27459	4597.08	0.27459	5458.46	0.28742	7007.2	0.2749	8499.88
0.2752	6.86202	0.28773	781.564	0.28773	1104.14	0.26267	1567.15	0.28773	2647.21	0.2749	3435.33	0.28742	3891.94	0.2749	4596.98	0.2749	5458.27	0.28773	7007.47	0.2752	8499.85
0.27551	6.94009	0.28804	781.542	0.28804	1104.22	0.26298	1567.13	0.28804	2647.2	0.2752	3435.38	0.28773	3891.93	0.2752	4596.78	0.2752	5458.31	0.28804	7007.53	0.27551	8500.03
0.27581	6.94648	0.28834	781.511	0.28834	1104.42	0.26328	1567.13	0.28834	2647.2	0.27551	3435.44	0.28804	3891.97	0.27551	4596.69	0.27551	5458.39	0.28834	7007.3	0.27581	8500.09
0.27612	6.94471	0.28865	781.808	0.28865	1104.44	0.26359	1567.24	0.28865	2647.23	0.27581	3435.46	0.28834	3892.22	0.27581	4596.88	0.27581	5458.29	0.28865	7007.07	0.27612	8499.92
0.27642	6.94236	0.28895	781.984	0.28895	1104.23	0.2639	1567.34	0.28895	2647.25	0.27612	3435.52	0.28865	3892.22	0.27612	4597.1	0.27612	5458.06	0.28895	7007.03	0.27642	8499.67
0.27673	6.91114	0.28926	781.774	0.28926	1103.99	0.2642	1567.37	0.28926	2647.27	0.27642	3435.62	0.28895	3892.25	0.27642	4597.16	0.27642	5457.99	0.28926	7007.21	0.27673	8499.57
0.27704	7.01189	0.28956	781.712	0.28956	1104.16	0.26451	1567.44	0.28956	2647.14	0.27673	3435.61	0.28926	3892.5	0.27673	4597.09	0.27673	5457.92	0.28956	7007.37	0.27704	8499.51
0.27734	7.21161	0.28987	781.836	0.28987	1104.4	0.26481	1567.43	0.28987	2647.1	0.27704	3435.51	0.28956	3892.56	0.27704	4597.04	0.27704	5457.94	0.28987	7007.28	0.27734	8499.41
0.27765	7.16519	0.29017	781.722	0.29017	1104.43	0.26512	1567.52	0.29017	2647.07	0.27734	3435.51	0.28987	3892.35	0.27734	4597.06	0.27734	5457.87	0.29017	7007.08	0.27765	8499.52
0.27795	7.02533	0.29048	781.649	0.29048	1104.35	0.26542	1567.41	0.29048	2646.97	0.27765	3435.53	0.29017	3892.08	0.27765	4597.18	0.27765	5457.88	0.29048	7006.95	0.27795	8499.62
0.27826	7.11648	0.29079	781.658	0.29079	1104.15	0.26573	1567.16	0.29079	2646.96	0.27795	3435.4	0.29048	3891.88	0.27795	4597.13	0.27795	5458.1	0.29079	7006.94	0.27826	8499.61
0.27856	7.17726	0.29109	781.795	0.29109	1104.23	0.26603	1566.96	0.29109	2646.95	0.27826	3435.21	0.29079	3891.84	0.27826	4597	0.27826	5458.14	0.29109	7006.91	0.27856	8499.51
0.27887	7.07392	0.2914	781.943	0.2914	1104.35	0.26634	1566.77	0.2914	2646.97	0.27856	3435.35	0.29109	3891.89	0.27856	4596.94	0.27856	5457.98	0.2914	7006.92	0.27887	8499.51
0.27917	6.91933	0.2917	781.922	0.2917	1104.39	0.26665	1566.77	0.2917	2647.26	0.27887	3435.68	0.2914	3891.9	0.27887	4596.85	0.27887	5457.93	0.2917	7007.16	0.27917	8499.65
0.27948	6.73009	0.29201	781.986	0.29201	1104.33	0.26695	1566.91	0.29201	2647.4	0.27917	3435.69	0.2917	3892.05	0.27917	4596.69	0.27917	5458.05	0.29201	7007.38	0.27948	8499.76
0.27979	6.54652	0.29231	782.129	0.29231	1104.35	0.26726	1567.08	0.29231	2647.24	0.27948	3435.53	0.29201	3892.13	0.27948	4596.66	0.27948	5458.07	0.29231	7007.45	0.27979	8499.78
0.28009	6.45881	0.29262	782.002	0.29262	1104.38	0.26756	1567.14	0.29262	2647.11	0.27979	3435.48	0.29231	3892.21	0.27979	4596.68	0.27979	5458.08	0.29262	7007.32	0.28009	8499.86
0.2804	6.58576	0.29293	781.847	0.29293	1104.53	0.26787	1566.99	0.29293	2647.04	0.28009	3435.49	0.29262	3892.33	0.28009	4596.92	0.28009	5458.21	0.29293	7007.08	0.2804	8499.83
0.2807	6.82192	0.29323	781.881	0.29323	1104.67	0.26817	1566.94	0.29323	2646.94	0.2804	3435.36	0.29293	3892.38	0.2804	4597.01	0.2804	5458.27	0.29323	7006.98	0.2807	8499.79
0.28101	7.09045	0.29354	782.041	0.29354	1104.66	0.26848	1567.01	0.29354	2647.13	0.2807	3435.29	0.29323	3892.44	0.2807	4596.99	0.2807	5458.07	0.29354	7006.94	0.28101	8499.79
0.28131	7.0935	0.29384	782.194	0.29384	1104.62	0.26879	1567.04	0.29384	2647.48	0.28101	3435.23	0.29354	3892.5	0.28101	4596.99	0.28101	5458.06	0.29384	7006.94	0.28131	8499.72
0.28162	7.05397	0.29415	782.301	0.29415	1104.64	0.26909	1567.03	0.29415	2647.59	0.28131	3435.38	0.29384	3892.55	0.28131	4597.03	0.28131	5458.02	0.29415	7006.99	0.28162	8499.9
0.28192	6.9108	0.29445	782.407	0.29445	1104.59	0.2694	1567.04	0.29445	2647.54	0.28162	3435.57	0.29415	3892.44	0.28162	4597.05	0.28162	5457.92	0.29445	7007.06	0.28192	8500.05
0.28223	6.69798	0.29476	782.437	0.29476	1104.47	0.2697	1567.14	0.29476	2647.57	0.28192	3435.61	0.29445	3892.35	0.28192	4597.07	0.28192	5457.83	0.29476	7007.13	0.28223	8500.16
0.28254	6.58336	0.29506	782.346	0.29506	1104.49	0.27001	1567.28	0.29506	2647.64	0.28223	3435.55	0.29476	3892.31	0.28223	4597.17	0.28223	5457.84	0.29506	7007.08	0.28254	8500.11
0.28284	6.65422	0.29537	782.213	0.29537	1104.52	0.27031	1567.37	0.29537	2647.62	0.28254	3435.39	0.29506	3892.45	0.28254	4597.24	0.28254	5458.08	0.29537	7007.11	0.28284	8499.97
0.28315	6.82293	0.29568	782.096	0.29568	1104.49	0.27062	1567.37	0.29568	2647.55	0.28284	3435.26	0.29537	3892.56	0.28284	4597.18	0.28284	5458.31	0.29568	7007.21	0.28315	8500.05
0.28345	7.09411	0.29598	782.103	0.29598	1104.53	0.27092	1567.43	0.29598	2647.47	0.28315	3435.31	0.29568	3892.52	0.28315	4597.2	0.28315	5458.3	0.29598	7007.21	0.28345	8500.31
0.28376	7.263	0.29629	782.111	0.29629	1104.55	0.27123	1567.41	0.29629	2647.45	0.28345	3435.35	0.29598	3892.74	0.28345	4597.14	0.28345	5458.4	0.29629	7007.26	0.28376	8500.48
0.28406	7.21563	0.29659	782.085	0.29659	1104.56	0.27154	1567.31	0.29659	2647.48	0.28376	3435.36	0.29629	3892.89	0.28376	4597.1	0.28376	5458.68	0.29659	7007.22	0.28406	8500.45
0.28437	7.03732	0.2969	781.993	0.2969	1104.63	0.27184	1567.47	0.2969	2647.54	0.28406	3435.43	0.29659	3892.82	0.28406	4597.13	0.28406	5458.75	0.2969	7007.05	0.28437	8500.36
0.28467	6.86617	0.2972	781.978	0.2972	1104.69	0.27215	1567.36	0.2972	2647.46	0.28437	3435.44	0.2969	3892.63	0.28437	4597.07	0.28437	5458.55	0.2972	7007.05	0.28467	8500.3
0.28498	6.86386	0.29751	782.063	0.29751	1104.7	0.27245	1567.09	0.29751	2647.31	0.28467	3435.41	0.2972	3892.53	0.28467	4597.1	0.28467	5458.57	0.29751	7007.02	0.28498	8500.28
0.28529	7.13109	0.29781	782.091	0.29781	1104.66	0.27276	1567.06	0.29781	2647.13	0.28498	3435.32	0.29751	3892.59	0.28498	4597.1	0.28498	5458.8	0.29781	7006.95	0.28529	8500.24
0.28559	7.25568	0.29812	782.046	0.29812	1104.78	0.27306	1567.17	0.29812	2647.16	0.28529	3435.28	0.29781	3892.64	0.28529	4596.96	0.28529	5458.85	0.29812	7007.07	0.28559	8500.14
0.2859	7.3507	0.29843	782.087	0.29843	1104.72	0.27337	1567.15	0.29843	2647.15	0.28559	3435.38	0.29812	3892.67	0.28559	4596.91	0.28559	5458.85	0.29843	7007.19	0.2859	8499.94
0.2862	7.41334	0.29873	782.272	0.29873	1104.79	0.27367	1567.04	0.29873	2647.15	0.2859	3435.42	0.29843	3892.66	0.2859	4596.9	0.2859	5458.76	0.29873	7007.18	0.2862	8499.87
0.28651	7.34031	0.29904	782.278	0.29904	1104.76	0.27398	1566.98	0.29904	2647.23	0.2862	3435.36	0.29873	3892.54	0.2862	4597.12	0.2862	5458.58	0.29904	7007.23	0.28651	8499.96
0.28681	7.26968	0.29934	782.199	0.29934	1104.45	0.27429	1567.05	0.29934	2647.22	0.28651	3435.26	0.29904	3892.5	0.28651	4597.33	0.28651	5458.46	0.29934	7007.2	0.28681	8500.07
0.28712	7.21746	0.29965	782.064	0.29965	1104.4	0.27459	1567.16	0.29965	2647.15	0.28681	3435.22	0.29934	3892.63	0.28681	4597.29	0.28681	5458.41	0.29965	7007.13	0.28712	8499.93
0.28742	7.1918	0.29995	782.026	0.29995	1104.39	0.2749	1567.26	0.29995	2647.09	0.28712	3435.18	0.29965	3892.65	0.28712	4597.12	0.28712	5458.44	0.29995	7007.11	0.28742	8499.68
0.28773	7.18075	0.30026	782.088	0.30026	1104.39	0.2752	1567.31	0.30026	2647.07	0.28742	3435.18	0.29995	3892.4	0.28742	4596.96	0.28742	5458.57	0.30026	7007.22	0.28773	8499.64
0.28804	7.08805	0.30056	782.199	0.30056	1104.5	0.27551	1567.3	0.30056	2647.11	0.28773	3435.25	0.30026	3892.14	0.28773	4597.03	0.28773	5458.63	0.30056	7007.23	0.28804	8499.7
0.28834	7.206	0.30087	782.286	0.30087	1104.64	0.27581	1567.2	0.30087	2647.26	0.28804	3435.34	0.30056	3892.06	0.28804	4597.19	0.28804	5458.61	0.30087	7007.25	0.28834	8499.81
0.28865	7.29814	0.30118	782.231	0.30118	1104.8	0.27612	1567.18	0.30118	2647.4	0.28834	3435.39	0.30087	3892.03	0.28834	4597.08	0.28834	5458.62	0.30118	7007.22	0.28865	8499.95
0.28895	7.20496	0.30148	782.24	0.30148	1104.91	0.27642	1567.11	0.30148	2647.36	0.28865	3435.47	0.30118	3891.99	0.28865	4596.98	0.28865	5458.6	0.30148	7007.33	0.28895	8499.98
0.28926	7.20103	0.30179	782.225	0.30179	1105.03	0.27673	1566.99	0.30179	2647.36	0.28895	3435.62	0.30148	3892.17	0.28895	4597.14	0.28895	5458.6	0.30179	7007.33	0.28926	8500.06
0.28956	7.15316	0.30209	782.27	0.30209	1105.05	0.27704	1567.07	0.30209	2647.41	0.28926	3435.82	0.30179	3892.34	0.28926	4597.27	0.28926	5458.47	0.30209	7007.38	0.28956	8500.35
0.28987	6.96006	0.3024	782.239	0.3024	1105	0.27734	1567.21	0.3024	2647.31	0.28956	3435.9	0.30209	3892.31	0.28956	4597.21	0.28956	5458.39	0.3024	7007.43	0.28987	8500.43
0.29017	6.99786	0.3027	782.082	0.3027	1104.96	0.27765	1567.25	0.3027	2647.11	0.28987	3435.72	0.3024	3892.29	0.28987	4597.07	0.28987	5458.38	0.3027	7007.24	0.29017	8500.28
0.29048	7.1233	0.30301	781.931	0.30301	1104.86	0.27795	1567.31	0.30301	2646.92	0.29017	3435.57	0.3027	3892.38	0.29017	4597.05	0.29017	5458.35	0.30301	7007.24	0.29048	8500.13
0.29079	7.18826	0.30331	781.836	0.30331	1104.67	0.27826	1567.32	0.30331	2646.91	0.29048	3435.57	0.30301	3892.37	0.29048	4597.17	0.29048	5458.21	0.30331	7007.33	0.29079	8500.25
0.29109	7.23398	0.30362	781.897	0.30362	1104.55	0.27856	1567.19	0.30362	2647.05	0.29079	3435.54	0.30331	3892.29	0.29079	4597.2	0.29079	5458.23	0.30362	7007.4	0.29109	8500.34
0.2914	7.13797	0.30393	782.079	0.30393	1104.5	0.27887	1567.1	0.30393	2647.1	0.29109	3435.54	0.30362	3892.26	0.29109	4597.14	0.29109	5458.29	0.30393	7007.35	0.2914	8500.33
0.2917	6.95021	0.30423	782.166	0.30423	1104.47	0.27917	1567.13	0.30423	2647.12	0.2914	3435.5	0.30393	3892.16	0.2914	4597.11	0.2914	5458.24	0.30423	7007.26	0.2917	8500.28
0.29201	6.90859	0.30454	782.026	0.30454	1104.58	0.27948	1567.26	0.30454	2647.05	0.2917	3435.41	0.30423	3892.1	0.2917	4597.05	0.2917	5458.2	0.30454	7007.19	0.29201	8500.39
0.29231	6.82102	0.30484	781.981	0.30484	1104.88	0.27979	1567.31	0.30484	2647.19	0.29201	3435.44	0.30454	3892.1	0.29201	4596.97	0.29201	5458.42	0.30484	7007.14	0.29231	8500.54
0.29262	6.75892	0.30515	782.066	0.30515	1104.99	0.28009	1567.2	0.30515	2647.45	0.29231	3435.42	0.30484	3892.06	0.29231	4597.01	0.29231	5458.59	0.30515	7007.03	0.29262	8500.38
0.29293	6.83808	0.30545	782.088	0.30545	1104.97	0.2804	1567.27	0.30545	2647.63	0.29262	3435.39	0.30515	3892.09	0.29262	4597.14	0.29262	5458.53	0.30545	7007.12	0.29293	8500.19
0.29323	6.80564	0.30576	781.993	0.30576	1104.88	0.2807	1567.44	0.30576	2647.59	0.29293	3435.47	0.30545	3892.16	0.29293	4597.22	0.29293	5458.54	0.30576	7007.23	0.29323	8500.17
0.29354	6.88326	0.30606	781.886	0.30606	1104.72	0.28101	1567.34	0.30606	2647.42	0.29323	3435.42	0.30576	3892.37	0.29323	4597.2	0.29323	5458.64	0.30606	7007.27	0.29354	8500.08
0.29384	7.02816	0.30637	781.791	0.30637	1104.75	0.28131	1567.14	0.30637	2647.17	0.29354	3435.31	0.30606	3892.39	0.29354	4597.18	0.29354	5458.81	0.30637	7007.39	0.29384	8499.99
0.29415	6.97017	0.30668	781.926	0.30668	1104.69	0.28162	1567.15	0.30668	2647.04	0.29384	3435.38	0.30637	3892.38	0.29384	4597.15	0.29384	5458.84	0.30668	7007.45	0.29415	8500.09
0.29445	6.87167	0.30698	782.154	0.30698	1104.63	0.28192	1567.16	0.30698	2647.07	0.29415	3435.39	0.30668	3892.31	0.29415	4597.12	0.29415	5458.79	0.30698	7007.39	0.29445	8500.28
0.29476	6.96334	0.30729	782.167	0.30729	1104.68	0.28223	1567.1	0.30729	2647.09	0.29445	3435.32	0.30698	3892.21	0.29445	4597.15	0.29445	5458.63	0.30729	7007.39	0.29476	8500.29
0.29506	6.94672	0.30759	782.069	0.30759	1104.76	0.28254	1567.12	0.30759	2647.17	0.29476	3435.32	0.30729	3892.23	0.29476	4597.17	0.29476	5458.47	0.30759	7007.46	0.29506	8500.33
0.29537	6.83028	0.3079	782.105	0.3079	1104.81	0.28284	1567.25	0.3079	2647.39	0.29506	3435.53	0.30759	3892.2	0.29506	4597.26	0.29506	5458.33	0.3079	7007.37	0.29537	8500.45
0.29568	6.69312	0.3082	782.197	0.3082	1104.81	0.28315	1567.38	0.3082	2647.59	0.29537	3435.71	0.3079	3892.21	0.29537	4597.2	0.29537	5458.29	0.3082	7007.2	0.29568	8500.45
0.29598	6.70204	0.30851	782.092	0.30851	1104.86	0.28345	1567.4	0.30851	2647.79	0.29568	3435.81	0.3082	3892.16	0.29568	4597.08	0.29568	5458.3	0.30851	7007.12	0.29598	8500.43
0.29629	6.84877	0.30881	782.01	0.30881	1104.92	0.28376	1567.41	0.30881	2647.96	0.29598	3435.79	0.30851	3892.12	0.29598	4597.09	0.29598	5458.26	0.30881	7007.24	0.29629	8500.29
0.29659	6.93394	0.30912	782.164	0.30912	1104.77	0.28406	1567.49	0.30912	2647.88	0.29629	3435.71	0.30881	3892.24	0.29629	4597.07	0.29629	5458.23	0.30912	7007.39	0.29659	8500.14
0.2969	7.05096	0.30943	782.327	0.30943	1104.62	0.28437	1567.6	0.30943	2647.77	0.29659	3435.69	0.30912	3892.31	0.29659	4597.05	0.29659	5458.34	0.30943	7007.32	0.2969	8499.99
0.2972	7.16957	0.30973	782.398	0.30973	1104.54	0.28467	1567.58	0.30973	2647.6	0.2969	3435.69	0.30943	3892.38	0.2969	4597.11	0.2969	5458.46	0.30973	7007.35	0.2972	8499.91
0.29751	7.18223	0.31004	782.278	0.31004	1104.53	0.28498	1567.58	0.31004	2647.5	0.2972	3435.64	0.30973	3892.42	0.2972	4597.09	0.2972	5458.45	0.31004	7007.55	0.29751	8499.99
0.29781	7.11217	0.31034	782.255	0.31034	1104.6	0.28529	1567.52	0.31034	2647.64	0.29751	3435.59	0.31004	3892.38	0.29751	4596.87	0.29751	5458.61	0.31034	7007.65	0.29781	8500.06
0.29812	7.02202	0.31065	782.202	0.31065	1104.69	0.28559	1567.38	0.31065	2647.64	0.29781	3435.56	0.31034	3892.32	0.29781	4596.73	0.29781	5458.93	0.31065	7007.44	0.29812	8500.14
0.29843	7.00786	0.31095	781.84	0.31095	1104.77	0.2859	1567.43	0.31095	2647.46	0.29812	3435.62	0.31065	3892.41	0.29812	4596.8	0.29812	5458.9	0.31095	7007.25	0.29843	8500.08
0.29873	7.24848	0.31126	781.544	0.31126	1104.81	0.2862	1567.49	0.31126	2647.43	0.29843	3435.68	0.31095	3892.46	0.29843	4596.95	0.29843	5458.88	0.31126	7007.17	0.29873	8499.98
0.29904	7.49415	0.31156	781.621	0.31156	1104.67	0.28651	1567.44	0.31156	2647.44	0.29873	3435.64	0.31126	3892.44	0.29873	4597.1	0.29873	5458.8	0.31156	7007.26	0.29904	8499.95
0.29934	7.57025	0.31187	781.985	0.31187	1104.53	0.28681	1567.4	0.31187	2647.41	0.29904	3435.62	0.31156	3892.49	0.29904	4597.24	0.29904	5458.69	0.31187	7007.42	0.29934	8499.82
0.29965	7.42423	0.31218	782.286	0.31218	1104.54	0.28712	1567.39	0.31218	2647.43	0.29934	3435.58	0.31187	3892.49	0.29934	4597.35	0.29934	5458.59	0.31218	7007.53	0.29965	8499.72
0.29995	7.23245	0.31248	782.352	0.31248	1104.51	0.28742	1567.24	0.31248	2647.47	0.29965	3435.54	0.31218	3892.36	0.29965	4597.36	0.29965	5458.45	0.31248	7007.42	0.29995	8499.95
0.30026	7.11317	0.31279	782.359	0.31279	1104.44	0.28773	1567.07	0.31279	2647.4	0.29995	3435.49	0.31248	3892.31	0.29995	4597.24	0.29995	5458.49	0.31279	7007.18	0.30026	8500.16
0.30056	6.98648	0.31309	782.272	0.31309	1104.52	0.28804	1567.03	0.31309	2647.41	0.30026	3435.47	0.31279	3892.32	0.30026	4597.13	0.30026	5458.6	0.31309	7007.08	0.30056	8500.16
0.30087	7.03821	0.3134	782.168	0.3134	1104.69	0.28834	1566.92	0.3134	2647.49	0.30056	3435.57	0.31309	3892.3	0.30056	4597	0.30056	5458.53	0.3134	7007.13	0.30087	8500.22
0.30118	6.95232	0.3137	781.977	0.3137	1104.79	0.28865	1566.98	0.3137	2647.29	0.30087	3435.52	0.3134	3892.3	0.30087	4597.04	0.30087	5458.34	0.3137	7007.44	0.30118	8500.25
0.30148	6.97541	0.31401	781.852	0.31401	1104.83	0.28895	1567.19	0.31401	2647.2	0.30118	3435.56	0.3137	3892.47	0.30118	4597.1	0.30118	5458.26	0.31401	7007.46	0.30148	8500.18
0.30179	7.16539	0.31431	781.784	0.31431	1104.96	0.28926	1567.19	0.31431	2647.27	0.30148	3435.52	0.31401	3892.47	0.30148	4596.91	0.30148	5458.28	0.31431	7007.26	0.30179	8500.24
0.30209	7.24896	0.31462	781.835	0.31462	1105.02	0.28956	1567.13	0.31462	2647.23	0.30179	3435.5	0.31431	3892.37	0.30179	4596.75	0.30179	5458.38	0.31462	7007.24	0.30209	8500.31
0.3024	7.27089	0.31493	782.145	0.31493	1104.94	0.28987	1567.04	0.31493	2647.27	0.30209	3435.57	0.31462	3892.29	0.30209	4596.82	0.30209	5458.43	0.31493	7007.27	0.3024	8500.22
0.3027	7.20763	0.31523	782.327	0.31523	1104.79	0.29017	1566.99	0.31523	2647.36	0.3024	3435.67	0.31493	3892.28	0.3024	4597.19	0.3024	5458.52	0.31523	7007.33	0.3027	8500.1
0.30301	7.13557	0.31554	782.307	0.31554	1104.82	0.29048	1567.06	0.31554	2647.33	0.3027	3435.68	0.31523	3892.42	0.3027	4597.25	0.3027	5458.69	0.31554	7007.41	0.30301	8500.01
0.30331	7.24264	0.31584	782.162	0.31584	1104.78	0.29079	1567.19	0.31584	2647.24	0.30301	3435.73	0.31554	3892.49	0.30301	4597.26	0.30301	5458.63	0.31584	7007.46	0.30331	8499.89
0.30362	7.25231	0.31615	782.13	0.31615	1104.69	0.29109	1567.28	0.31615	2647.26	0.30331	3435.96	0.31584	3892.48	0.30331	4597.35	0.30331	5458.55	0.31615	7007.53	0.30362	8499.8
0.30393	7.21238	0.31645	782.092	0.31645	1104.68	0.2914	1567.31	0.31645	2647.25	0.30362	3436.11	0.31615	3892.58	0.30362	4597.26	0.30362	5458.48	0.31645	7007.69	0.30393	8499.78
0.30423	7.2937	0.31676	781.955	0.31676	1104.7	0.2917	1567.43	0.31676	2647.38	0.30393	3436.05	0.31645	3892.64	0.30393	4597.08	0.30393	5458.3	0.31676	7007.86	0.30423	8499.71
0.30454	7.32063	0.31707	781.809	0.31707	1104.73	0.29201	1567.46	0.31707	2647.67	0.30423	3435.88	0.31676	3892.6	0.30423	4597.06	0.30423	5458.28	0.31707	7007.79	0.30454	8499.63
0.30484	7.35596	0.31737	781.891	0.31737	1104.71	0.29231	1567.45	0.31737	2647.77	0.30454	3435.82	0.31707	3892.57	0.30454	4597.13	0.30454	5458.42	0.31737	7007.77	0.30484	8499.73
0.30515	7.38743	0.31768	782.124	0.31768	1104.65	0.29262	1567.41	0.31768	2647.7	0.30484	3435.75	0.31737	3892.55	0.30484	4597.12	0.30484	5458.52	0.31768	7007.66	0.30515	8500.06
0.30545	7.44667	0.31798	782.079	0.31798	1104.55	0.29293	1567.3	0.31798	2647.82	0.30515	3435.6	0.31768	3892.63	0.30515	4596.92	0.30515	5458.63	0.31798	7007.5	0.30545	8500.17
0.30576	7.58219	0.31829	781.864	0.31829	1104.45	0.29323	1567.18	0.31829	2647.97	0.30545	3435.6	0.31798	3892.8	0.30545	4596.97	0.30545	5458.71	0.31829	7007.48	0.30576	8500.17
0.30606	7.45487	0.31859	781.887	0.31859	1104.39	0.29354	1567.13	0.31859	2648.08	0.30576	3435.74	0.31829	3892.91	0.30576	4597.1	0.30576	5458.64	0.31859	7007.45	0.30606	8500.29
0.30637	7.34929	0.3189	781.99	0.3189	1104.38	0.29384	1567.13	0.3189	2647.92	0.30606	3435.88	0.31859	3892.73	0.30606	4597.18	0.30606	5458.49	0.3189	7007.47	0.30637	8500.33
0.30668	7.44386	0.3192	782.088	0.3192	1104.58	0.29415	1567.29	0.3192	2647.69	0.30637	3435.97	0.3189	3892.23	0.30637	4597.27	0.30637	5458.42	0.3192	7007.39	0.30668	8500.22
0.30698	7.52001	0.31951	782.196	0.31951	1104.66	0.29445	1567.38	0.31951	2647.51	0.30668	3436.12	0.3192	3891.84	0.30668	4597.17	0.30668	5458.31	0.31951	7007.19	0.30698	8500.09
0.30729	7.53854	0.31982	782.105	0.31982	1104.67	0.29476	1567.35	0.31982	2647.56	0.30698	3436.23	0.31951	3891.58	0.30698	4597.05	0.30698	5458.35	0.31982	7007.07	0.30729	8500.05
0.30759	7.56188	0.32012	781.966	0.32012	1104.91	0.29506	1567.29	0.32012	2647.82	0.30729	3436.13	0.31982	3891.52	0.30729	4597.23	0.30729	5458.42	0.32012	7007.07	0.30759	8499.95
0.3079	7.57037	0.32043	781.855	0.32043	1105.02	0.29537	1567.35	0.32043	2647.92	0.30759	3436.09	0.32012	3891.89	0.30759	4597.25	0.30759	5458.42	0.32043	7007.28	0.3079	8499.98
0.3082	7.49002	0.32073	781.898	0.32073	1104.89	0.29568	1567.4	0.32073	2647.82	0.3079	3435.96	0.32043	3892.13	0.3079	4596.98	0.3079	5458.5	0.32073	7007.53	0.3082	8499.94
0.30851	7.5462	0.32104	781.981	0.32104	1104.92	0.29598	1567.22	0.32104	2647.82	0.3082	3435.9	0.32073	3892.18	0.3082	4596.83	0.3082	5458.62	0.32104	7007.72	0.30851	8500.03
0.30881	7.63702	0.32134	782.047	0.32134	1104.96	0.29629	1567.24	0.32134	2647.86	0.30851	3435.82	0.32104	3892.22	0.30851	4596.84	0.30851	5458.57	0.32134	7007.77	0.30881	8500.08
0.30912	7.50933	0.32165	782.028	0.32165	1104.87	0.29659	1567.22	0.32165	2647.82	0.30881	3435.78	0.32134	3892.25	0.30881	4596.94	0.30881	5458.51	0.32165	7007.64	0.30912	8499.98
0.30943	7.37127	0.32195	782.022	0.32195	1104.73	0.2969	1567.18	0.32195	2647.77	0.30912	3435.64	0.32165	3892.28	0.30912	4597.02	0.30912	5458.46	0.32195	7007.47	0.30943	8500.08
0.30973	7.32967	0.32226	782.145	0.32226	1104.65	0.2972	1567.23	0.32226	2647.88	0.30943	3435.62	0.32195	3892.23	0.30943	4597.23	0.30943	5458.49	0.32226	7007.35	0.30973	8500.31
0.31004	7.21958	0.32257	782.199	0.32257	1104.63	0.29751	1567.3	0.32257	2647.86	0.30973	3435.71	0.32226	3892.36	0.30973	4597.22	0.30973	5458.6	0.32257	7007.27	0.31004	8500.51
0.31034	7.07141	0.32287	782.199	0.32287	1104.68	0.29781	1567.3	0.32287	2647.76	0.31004	3435.65	0.32257	3892.56	0.31004	4597.34	0.31004	5458.5	0.32287	7007.1	0.31034	8500.41
0.31065	7.17517	0.32318	782.339	0.32318	1104.65	0.29812	1567.23	0.32318	2647.72	0.31034	3435.67	0.32287	3892.66	0.31034	4597.69	0.31034	5458.38	0.32318	7006.99	0.31065	8500.23
0.31095	7.22783	0.32348	782.316	0.32348	1104.69	0.29843	1567.35	0.32348	2647.71	0.31065	3435.67	0.32318	3892.64	0.31065	4597.8	0.31065	5458.45	0.32348	7007.09	0.31095	8500.09
0.31126	7.17909	0.32379	782.254	0.32379	1104.82	0.29873	1567.39	0.32379	2647.74	0.31095	3435.72	0.32348	3892.42	0.31095	4597.76	0.31095	5458.56	0.32379	7007.26	0.31126	8499.97
0.31156	7.1471	0.32409	782.172	0.32409	1104.82	0.29904	1567.28	0.32409	2647.72	0.31126	3435.84	0.32379	3892.3	0.31126	4597.58	0.31126	5458.74	0.32409	7007.3	0.31156	8499.92
0.31187	7.08247	0.3244	782.03	0.3244	1104.84	0.29934	1567.37	0.3244	2647.61	0.31156	3435.82	0.32409	3892.3	0.31156	4597.42	0.31156	5458.86	0.3244	7007.22	0.31187	8499.78
0.31218	6.97432	0.3247	781.827	0.3247	1104.78	0.29965	1567.38	0.3247	2647.63	0.31187	3435.79	0.3244	3892.25	0.31187	4597.29	0.31187	5458.8	0.3247	7007.07	0.31218	8499.69
0.31248	6.88601	0.32501	781.82	0.32501	1104.7	0.29995	1567.33	0.32501	2647.73	0.31218	3435.9	0.3247	3892.17	0.31218	4597.25	0.31218	5458.58	0.32501	7006.95	0.31248	8499.8
0.31279	6.8709	0.32532	782.074	0.32532	1104.8	0.30026	1567.41	0.32532	2647.7	0.31248	3435.94	0.32501	3892.13	0.31248	4597.2	0.31248	5458.38	0.32532	7007	0.31279	8500.05
0.31309	6.99509	0.32562	782.157	0.32562	1104.82	0.30056	1567.41	0.32562	2647.64	0.31279	3436	0.32532	3892.19	0.31279	4597.16	0.31279	5458.22	0.32562	7007.19	0.31309	8500.29
0.3134	6.9456	0.32593	782.187	0.32593	1104.82	0.30087	1567.41	0.32593	2647.66	0.31309	3435.97	0.32562	3892.2	0.31309	4597.16	0.31309	5458.25	0.32593	7007.29	0.3134	8500.52
0.3137	6.85624	0.32623	782.244	0.32623	1104.8	0.30118	1567.36	0.32623	2647.8	0.3134	3435.82	0.32593	3892.19	0.3134	4597.03	0.3134	5458.45	0.32623	7007.16	0.3137	8500.63
0.31401	6.82474	0.32654	782.327	0.32654	1104.65	0.30148	1567.44	0.32654	2647.9	0.3137	3435.86	0.32623	3892.19	0.3137	4597.02	0.3137	5458.49	0.32654	7007.2	0.31401	8500.55
0.31431	6.8961	0.32684	782.321	0.32684	1104.6	0.30179	1567.5	0.32684	2647.91	0.31401	3436.03	0.32654	3892.22	0.31401	4597.04	0.31401	5458.41	0.32684	7007.41	0.31431	8500.25
0.31462	7.03572	0.32715	782.212	0.32715	1104.74	0.30209	1567.42	0.32715	2647.86	0.31431	3436	0.32684	3892.28	0.31431	4597.11	0.31431	5458.36	0.32715	7007.35	0.31462	8500.14
0.31493	7.25076	0.32745	782.314	0.32745	1104.92	0.3024	1567.42	0.32745	2647.77	0.31462	3435.88	0.32715	3892.35	0.31462	4597.13	0.31462	5458.43	0.32745	7007.33	0.31493	8500.41
0.31523	7.31659	0.32776	782.317	0.32776	1105.09	0.3027	1567.52	0.32776	2647.77	0.31493	3435.86	0.32745	3892.43	0.31493	4597.18	0.31493	5458.4	0.32776	7007.38	0.31523	8500.62
0.31554	7.27869	0.32807	782.225	0.32807	1105.15	0.30301	1567.6	0.32807	2647.89	0.31523	3435.79	0.32776	3892.44	0.31523	4597.37	0.31523	5458.35	0.32807	7007.38	0.31554	8500.52
0.31584	7.31363	0.32837	782.116	0.32837	1104.99	0.30331	1567.5	0.32837	2648.01	0.31554	3435.79	0.32807	3892.46	0.31554	4597.4	0.31554	5458.38	0.32837	7007.42	0.31584	8500.61
0.31615	7.10899	0.32868	782.221	0.32868	1104.97	0.30362	1567.58	0.32868	2648.07	0.31584	3435.94	0.32837	3892.47	0.31584	4597.3	0.31584	5458.39	0.32868	7007.36	0.31615	8500.66
0.31645	7.05872	0.32898	782.374	0.32898	1105.03	0.30393	1567.66	0.32898	2648.03	0.31615	3436.04	0.32868	3892.54	0.31615	4597.45	0.31615	5458.56	0.32898	7007.21	0.31645	8500.37
0.31676	7.3205	0.32929	782.406	0.32929	1105	0.30423	1567.56	0.32929	2647.96	0.31645	3436.02	0.32898	3892.64	0.31645	4597.46	0.31645	5458.7	0.32929	7007.21	0.31676	8500.17
0.31707	7.45831	0.32959	782.311	0.32959	1104.89	0.30454	1567.61	0.32959	2647.82	0.31676	3436.03	0.32929	3892.54	0.31676	4597.13	0.31676	5458.66	0.32959	7007.31	0.31707	8500.16
0.31737	7.41637	0.3299	782.367	0.3299	1104.78	0.30484	1567.51	0.3299	2647.82	0.31707	3436.17	0.32959	3892.43	0.31707	4596.91	0.31707	5458.59	0.3299	7007.33	0.31737	8500.04
0.31768	7.41855	0.3302	782.388	0.3302	1104.69	0.30515	1567.44	0.3302	2647.86	0.31737	3436.38	0.3299	3892.39	0.31737	4596.91	0.31737	5458.63	0.3302	7007.37	0.31768	8499.97
0.31798	7.42249	0.33051	782.237	0.33051	1104.71	0.30545	1567.35	0.33051	2647.86	0.31768	3436.58	0.3302	3892.5	0.31768	4596.88	0.31768	5458.63	0.33051	7007.47	0.31798	8500.1
0.31829	7.3838	0.33082	782.233	0.33082	1104.95	0.30576	1567.31	0.33082	2647.79	0.31798	3436.54	0.33051	3892.6	0.31798	4596.89	0.31798	5458.6	0.33082	7007.37	0.31829	8500.22
0.31859	7.27744	0.33112	782.256	0.33112	1104.94	0.30606	1567.47	0.33112	2647.73	0.31829	3436.19	0.33082	3892.54	0.31829	4597.06	0.31829	5458.63	0.33112	7007.42	0.31859	8500.31
0.3189	7.34811	0.33143	782.265	0.33143	1104.84	0.30637	1567.62	0.33143	2647.62	0.31859	3435.87	0.33112	3892.65	0.31859	4597.29	0.31859	5458.69	0.33143	7007.52	0.3189	8500.49
0.3192	7.46268	0.33173	782.152	0.33173	1104.8	0.30668	1567.57	0.33173	2647.64	0.3189	3435.93	0.33143	3892.77	0.3189	4597.55	0.3189	5458.74	0.33173	7007.53	0.3192	8500.55
0.31951	7.52634	0.33204	781.995	0.33204	1104.68	0.30698	1567.41	0.33204	2647.78	0.3192	3436.07	0.33173	3892.89	0.3192	4597.69	0.3192	5458.66	0.33204	7007.44	0.31951	8500.43
0.31982	7.62434	0.33234	781.984	0.33234	1104.62	0.30729	1567.34	0.33234	2647.72	0.31951	3436.18	0.33204	3892.94	0.31951	4597.67	0.31951	5458.67	0.33234	7007.54	0.31982	8500.42
0.32012	7.68899	0.33265	782.095	0.33265	1104.79	0.30759	1567.32	0.33265	2647.74	0.31982	3436.19	0.33234	3892.93	0.31982	4597.58	0.31982	5458.62	0.33265	7007.82	0.32012	8500.38
0.32043	7.74671	0.33295	782.26	0.33295	1104.96	0.3079	1567.32	0.33295	2647.82	0.32012	3436.1	0.33265	3892.81	0.32012	4597.42	0.32012	5458.6	0.33295	7007.86	0.32043	8500.27
0.32073	7.46258	0.33326	782.358	0.33326	1104.93	0.3082	1567.24	0.33326	2647.71	0.32043	3435.73	0.33295	3892.62	0.32043	4597.34	0.32043	5458.69	0.33326	7007.67	0.32073	8500.39
0.32104	7.21783	0.33357	782.325	0.33357	1104.85	0.30851	1567.24	0.33357	2647.55	0.32073	3435.53	0.33326	3892.37	0.32073	4597.3	0.32073	5458.84	0.33357	7007.56	0.32104	8500.45
0.32134	7.16152	0.33387	782.341	0.33387	1104.78	0.30881	1567.4	0.33387	2647.61	0.32104	3435.63	0.33357	3892.26	0.32104	4597.2	0.32104	5458.9	0.33387	7007.56	0.32134	8500.2
0.32165	7.31318	0.33418	782.424	0.33418	1104.67	0.30912	1567.39	0.33418	2647.71	0.32134	3435.68	0.33387	3892.31	0.32134	4597.07	0.32134	5458.84	0.33418	7007.49	0.32165	8499.97
0.32195	7.22263	0.33448	782.365	0.33448	1104.55	0.30943	1567.39	0.33448	2647.77	0.32165	3435.51	0.33418	3892.38	0.32165	4596.93	0.32165	5458.85	0.33448	7007.65	0.32195	8499.95
0.32226	7.00788	0.33479	782.138	0.33479	1104.56	0.30973	1567.36	0.33479	2647.92	0.32195	3435.48	0.33448	3892.53	0.32195	4597.08	0.32195	5458.73	0.33479	7007.88	0.32226	8500.02
0.32257	7.0488	0.33509	781.974	0.33509	1104.63	0.31004	1567.35	0.33509	2648.04	0.32226	3435.68	0.33479	3892.79	0.32226	4597.23	0.32226	5458.57	0.33509	7007.87	0.32257	8499.95
0.32287	7.07754	0.3354	781.873	0.3354	1104.63	0.31034	1567.44	0.3354	2648.07	0.32257	3435.95	0.33509	3892.98	0.32257	4597.25	0.32257	5458.62	0.3354	7007.66	0.32287	8500.1
0.32318	7.00413	0.3357	781.922	0.3357	1104.6	0.31065	1567.59	0.3357	2647.98	0.32287	3436.01	0.3354	3893.03	0.32287	4597.25	0.32287	5458.79	0.3357	7007.68	0.32318	8500.35
0.32348	7.0493	0.33601	782.101	0.33601	1104.75	0.31095	1567.8	0.33601	2647.86	0.32318	3436.04	0.3357	3893	0.32318	4597.24	0.32318	5458.66	0.33601	7007.8	0.32348	8500.3
0.32379	7.20771	0.33632	782.131	0.33632	1105.02	0.31126	1567.77	0.33632	2647.94	0.32348	3436.21	0.33601	3892.93	0.32348	4597.18	0.32348	5458.41	0.33632	7007.96	0.32379	8500.26
0.32409	7.1775	0.33662	782.161	0.33662	1105.16	0.31156	1567.63	0.33662	2647.99	0.32379	3436.34	0.33632	3892.84	0.32379	4597.07	0.32379	5458.4	0.33662	7008.09	0.32409	8500.44
0.3244	7.29449	0.33693	782.148	0.33693	1105.08	0.31187	1567.42	0.33693	2647.95	0.32409	3436.38	0.33662	3892.76	0.32409	4597.16	0.32409	5458.48	0.33693	7008.07	0.3244	8500.63
0.3247	7.23938	0.33723	782.113	0.33723	1105.17	0.31218	1567.28	0.33723	2647.93	0.3244	3436.33	0.33693	3892.7	0.3244	4597.3	0.3244	5458.39	0.33723	7008.05	0.3247	8500.55
0.32501	6.99073	0.33754	782.009	0.33754	1105.26	0.31248	1567.24	0.33754	2647.85	0.3247	3436.16	0.33723	3892.71	0.3247	4597.22	0.3247	5458.3	0.33754	7008.12	0.32501	8500.4
0.32532	6.85598	0.33784	781.954	0.33784	1105.11	0.31279	1567.17	0.33784	2647.85	0.32501	3435.91	0.33754	3892.81	0.32501	4597.07	0.32501	5458.34	0.33784	7007.95	0.32532	8500.23
0.32562	6.98029	0.33815	781.995	0.33815	1104.94	0.31309	1567.2	0.33815	2647.87	0.32532	3435.77	0.33784	3893.04	0.32532	4597.08	0.32532	5458.19	0.33815	7007.84	0.32562	8500.15
0.32593	7.09222	0.33846	782.062	0.33846	1105.06	0.3134	1567.22	0.33846	2647.87	0.32562	3435.77	0.33815	3893	0.32562	4597.15	0.32562	5458.19	0.33846	7007.95	0.32593	8500.07
0.32623	7.39344	0.33876	782.15	0.33876	1105.21	0.3137	1567.26	0.33876	2647.81	0.32593	3435.89	0.33846	3892.84	0.32593	4597.08	0.32593	5458.33	0.33876	7007.92	0.32623	8500.03
0.32654	7.78915	0.33907	782.289	0.33907	1105.17	0.31401	1567.42	0.33907	2647.86	0.32623	3436.05	0.33876	3892.69	0.32623	4597	0.32623	5458.3	0.33907	7007.86	0.32654	8500.16
0.32684	7.85941	0.33937	782.387	0.33937	1105.24	0.31431	1567.64	0.33937	2647.87	0.32654	3436.2	0.33907	3892.45	0.32654	4596.98	0.32654	5458.25	0.33937	7007.84	0.32684	8500.23
0.32715	7.7715	0.33968	782.31	0.33968	1105.33	0.31462	1567.72	0.33968	2647.97	0.32684	3436.23	0.33937	3892.33	0.32684	4597.02	0.32684	5458.37	0.33968	7007.82	0.32715	8500.24
0.32745	7.72582	0.33998	782.3	0.33998	1105.32	0.31493	1567.67	0.33998	2648.08	0.32715	3436.2	0.33968	3892.41	0.32715	4597.03	0.32715	5458.62	0.33998	7007.79	0.32745	8500.22
0.32776	7.58502	0.34029	782.28	0.34029	1105.2	0.31523	1567.67	0.34029	2648.08	0.32745	3436.27	0.33998	3892.5	0.32745	4597.16	0.32745	5458.73	0.34029	7007.84	0.32776	8500.26
0.32807	7.42064	0.34059	782.186	0.34059	1105.07	0.31554	1567.57	0.34059	2648.09	0.32776	3436.27	0.34029	3892.44	0.32776	4597.32	0.32776	5458.64	0.34059	7007.86	0.32807	8500.29
0.32837	7.46605	0.3409	782.326	0.3409	1105.06	0.31584	1567.46	0.3409	2648.07	0.32807	3436.23	0.34059	3892.52	0.32807	4597.43	0.32807	5458.5	0.3409	7007.85	0.32837	8500.26
0.32868	7.43393	0.34121	782.425	0.34121	1105.16	0.31615	1567.31	0.34121	2648	0.32837	3436.2	0.3409	3892.69	0.32837	4597.36	0.32837	5458.47	0.34121	7007.78	0.32868	8500.21
0.32898	7.40086	0.34151	782.393	0.34151	1105.11	0.31645	1567.39	0.34151	2647.95	0.32868	3436.13	0.34121	3892.83	0.32868	4597.3	0.32868	5458.64	0.34151	7007.69	0.32898	8500.23
0.32929	7.32132	0.34182	782.258	0.34182	1104.9	0.31676	1567.44	0.34182	2648.02	0.32898	3436.03	0.34151	3892.72	0.32898	4597.32	0.32898	5458.76	0.34182	7007.53	0.32929	8500.28
0.32959	7.1835	0.34212	782.073	0.34212	1104.77	0.31707	1567.29	0.34212	2648.1	0.32929	3436.13	0.34182	3892.52	0.32929	4597.17	0.32929	5458.75	0.34212	7007.63	0.32959	8500.22
0.3299	7.11039	0.34243	781.989	0.34243	1104.64	0.31737	1567.3	0.34243	2648.13	0.32959	3436.16	0.34212	3892.5	0.32959	4597.03	0.32959	5458.63	0.34243	7007.86	0.3299	8500.14
0.3302	7.03704	0.34273	782.101	0.34273	1104.83	0.31768	1567.42	0.34273	2648.01	0.3299	3436.09	0.34243	3892.67	0.3299	4597.06	0.3299	5458.67	0.34273	7007.77	0.3302	8500.3
0.33051	6.95005	0.34304	782.148	0.34304	1104.9	0.31798	1567.54	0.34304	2647.86	0.3302	3436.18	0.34273	3892.72	0.3302	4597.26	0.3302	5458.78	0.34304	7007.59	0.33051	8500.58
0.33082	6.87289	0.34334	782.042	0.34334	1104.88	0.31829	1567.46	0.34334	2647.86	0.33051	3436.37	0.34304	3892.59	0.33051	4597.47	0.33051	5458.61	0.34334	7007.5	0.33082	8500.52
0.33112	7.00124	0.34365	782.033	0.34365	1104.93	0.31859	1567.36	0.34365	2648	0.33082	3436.3	0.34334	3892.47	0.33082	4597.51	0.33082	5458.37	0.34365	7007.68	0.33112	8500.48
0.33143	7.20268	0.34396	782.141	0.34396	1104.84	0.3189	1567.39	0.34396	2648.03	0.33112	3436.14	0.34365	3892.57	0.33112	4597.65	0.33112	5458.29	0.34396	7007.89	0.33143	8500.52
0.33173	7.43053	0.34426	782.287	0.34426	1104.9	0.3192	1567.49	0.34426	2647.89	0.33143	3436.01	0.34396	3892.7	0.33143	4597.68	0.33143	5458.33	0.34426	7007.92	0.33173	8500.55
0.33204	7.62036	0.34457	782.423	0.34457	1105.07	0.31951	1567.69	0.34457	2647.76	0.33173	3435.93	0.34426	3892.83	0.33173	4597.52	0.33173	5458.39	0.34457	7007.97	0.33204	8500.44
0.33234	7.55077	0.34487	782.37	0.34487	1105.17	0.31982	1567.63	0.34487	2647.82	0.33204	3435.93	0.34457	3892.79	0.33204	4597.55	0.33204	5458.54	0.34487	7007.98	0.33234	8500.19
0.33265	7.51213	0.34518	782.217	0.34518	1105.21	0.32012	1567.62	0.34518	2647.94	0.33234	3436.06	0.34487	3892.71	0.33234	4597.61	0.33234	5458.51	0.34518	7008.02	0.33265	8500.26
0.33295	7.5005	0.34548	782.163	0.34548	1105.2	0.32043	1567.73	0.34548	2648.04	0.33265	3436.25	0.34518	3892.83	0.33265	4597.56	0.33265	5458.39	0.34548	7008.15	0.33295	8500.41
0.33326	7.44012	0.34579	782.228	0.34579	1105.3	0.32073	1567.62	0.34579	2648.15	0.33295	3436.3	0.34548	3892.83	0.33295	4597.43	0.33295	5458.58	0.34579	7007.93	0.33326	8500.5
0.33357	7.3837	0.34609	782.257	0.34609	1105.32	0.32104	1567.42	0.34609	2648.22	0.33326	3436.23	0.34579	3892.81	0.33326	4597.42	0.33326	5458.84	0.34609	7007.69	0.33357	8500.68
0.33387	7.42447	0.3464	782.082	0.3464	1105.19	0.32134	1567.35	0.3464	2648.15	0.33357	3436.21	0.34609	3892.78	0.33357	4597.34	0.33357	5458.87	0.3464	7007.6	0.33387	8500.74
0.33418	7.60708	0.34671	781.892	0.34671	1105.16	0.32165	1567.45	0.34671	2648.26	0.33387	3436.2	0.3464	3892.84	0.33387	4597.23	0.33387	5458.82	0.34671	7007.67	0.33418	8500.76
0.33448	7.771	0.34701	781.872	0.34701	1105.32	0.32195	1567.53	0.34701	2648.33	0.33418	3436.19	0.34671	3892.9	0.33418	4597.25	0.33418	5458.96	0.34701	7007.66	0.33448	8500.73
0.33479	7.74968	0.34732	781.957	0.34732	1105.41	0.32226	1567.67	0.34732	2648.19	0.33448	3436.08	0.34701	3892.8	0.33448	4597.42	0.33448	5458.99	0.34732	7007.61	0.33479	8500.5
0.33509	7.71413	0.34762	782.036	0.34762	1105.39	0.32257	1567.67	0.34762	2648.09	0.33479	3436.05	0.34732	3893.03	0.33479	4597.58	0.33479	5459.01	0.34762	7007.73	0.33509	8500.31
0.3354	7.55116	0.34793	782.171	0.34793	1105.46	0.32287	1567.69	0.34793	2647.94	0.33509	3436.2	0.34762	3893.21	0.33509	4597.59	0.33509	5459.07	0.34793	7007.8	0.3354	8500.27
0.3357	7.55885	0.34823	782.239	0.34823	1105.44	0.32318	1567.74	0.34823	2647.9	0.3354	3436.36	0.34793	3893.13	0.3354	4597.54	0.3354	5458.99	0.34823	7007.89	0.3357	8500.2
0.33601	7.68224	0.34854	782.232	0.34854	1105.39	0.32348	1567.62	0.34854	2647.82	0.3357	3436.5	0.34823	3892.82	0.3357	4597.57	0.3357	5458.91	0.34854	7007.88	0.33601	8500.01
0.33632	7.76514	0.34884	782.174	0.34884	1105.49	0.32379	1567.58	0.34884	2647.92	0.33601	3436.45	0.34854	3892.64	0.33601	4597.64	0.33601	5458.77	0.34884	7007.88	0.33632	8499.9
0.33662	7.79872	0.34915	782.149	0.34915	1105.59	0.32409	1567.53	0.34915	2648.06	0.33632	3436.22	0.34884	3892.59	0.33632	4597.58	0.33632	5458.7	0.34915	7007.87	0.33662	8499.97
0.33693	7.87934	0.34946	782.215	0.34946	1105.66	0.3244	1567.4	0.34946	2648.14	0.33662	3436.2	0.34915	3892.56	0.33662	4597.57	0.33662	5458.71	0.34946	7007.9	0.33693	8500.05
0.33723	7.98134	0.34976	782.208	0.34976	1105.6	0.3247	1567.38	0.34976	2648.26	0.33693	3436.43	0.34946	3892.66	0.33693	4597.46	0.33693	5458.66	0.34976	7007.81	0.33723	8500.06
0.33754	7.85222	0.35007	782.273	0.35007	1105.61	0.32501	1567.61	0.35007	2648.12	0.33723	3436.52	0.34976	3892.68	0.33723	4597.43	0.33723	5458.83	0.35007	7007.88	0.33754	8500.23
0.33784	7.66077	0.35037	782.43	0.35037	1105.52	0.32532	1567.81	0.35037	2648.04	0.33754	3436.5	0.35007	3892.7	0.33754	4597.5	0.33754	5458.97	0.35037	7007.95	0.33784	8500.39
0.33815	7.43076	0.35068	782.372	0.35068	1105.32	0.32562	1567.9	0.35068	2648.04	0.33784	3436.57	0.35037	3892.87	0.33784	4597.53	0.33784	5458.95	0.35068	7007.86	0.33815	8500.45
0.33846	7.32145	0.35098	782.407	0.35098	1105.36	0.32593	1567.88	0.35098	2648.07	0.33815	3436.57	0.35068	3893.01	0.33815	4597.53	0.33815	5458.9	0.35098	7007.91	0.33846	8500.43
0.33876	7.46288	0.35129	782.377	0.35129	1105.45	0.32623	1567.82	0.35129	2647.98	0.33846	3436.37	0.35098	3893.08	0.33846	4597.54	0.33846	5458.88	0.35129	7008.07	0.33876	8500.42
0.33907	7.53501	0.35159	782.291	0.35159	1105.45	0.32654	1567.83	0.35159	2647.88	0.33876	3436.41	0.35129	3892.91	0.33876	4597.59	0.33876	5458.79	0.35159	7008.16	0.33907	8500.55
0.33937	7.50366	0.3519	782.224	0.3519	1105.47	0.32684	1567.92	0.3519	2647.83	0.33907	3436.63	0.35159	3892.77	0.33907	4597.57	0.33907	5458.94	0.3519	7008.04	0.33937	8500.57
0.33968	7.65066	0.35221	782.241	0.35221	1105.41	0.32715	1567.91	0.35221	2647.94	0.33937	3436.66	0.3519	3892.62	0.33937	4597.55	0.33937	5459.13	0.35221	7007.93	0.33968	8500.49
0.33998	7.78694	0.35251	782.414	0.35251	1105.48	0.32745	1567.74	0.35251	2648.05	0.33968	3436.48	0.35221	3892.55	0.33968	4597.58	0.33968	5458.91	0.35251	7007.85	0.33998	8500.29
0.34029	7.7333	0.35282	782.328	0.35282	1105.51	0.32776	1567.62	0.35282	2648.02	0.33998	3436.37	0.35251	3892.63	0.33998	4597.61	0.33998	5458.8	0.35282	7007.76	0.34029	8500.13
0.34059	7.61375	0.35312	782.263	0.35312	1105.6	0.32807	1567.71	0.35312	2647.94	0.34029	3436.38	0.35282	3892.8	0.34029	4597.71	0.34029	5458.85	0.35312	7007.9	0.34059	8500.11
0.3409	7.77263	0.35343	782.45	0.35343	1105.61	0.32837	1567.61	0.35343	2647.95	0.34059	3436.56	0.35312	3892.94	0.34059	4597.64	0.34059	5458.65	0.35343	7007.97	0.3409	8500.07
0.34121	7.9381	0.35373	782.468	0.35373	1105.54	0.32868	1567.36	0.35373	2647.78	0.3409	3436.61	0.35343	3893.04	0.3409	4597.62	0.3409	5458.55	0.35373	7007.81	0.34121	8500.03
0.34151	7.99243	0.35404	782.395	0.35404	1105.61	0.32898	1567.27	0.35404	2647.62	0.34121	3436.46	0.35373	3893.06	0.34121	4597.65	0.34121	5458.45	0.35404	7007.46	0.34151	8499.86
0.34182	7.967	0.35434	782.418	0.35434	1105.75	0.32929	1567.39	0.35434	2647.68	0.34151	3436.48	0.35404	3893.08	0.34151	4597.92	0.34151	5458.41	0.35434	7007.48	0.34182	8499.87
0.34212	7.53722	0.35465	782.387	0.35465	1105.87	0.32959	1567.56	0.35465	2647.8	0.34182	3436.44	0.35434	3893.03	0.34182	4598.06	0.34182	5458.51	0.35465	7007.7	0.34212	8499.98
0.34243	7.20299	0.35496	782.349	0.35496	1105.95	0.3299	1567.64	0.35496	2647.89	0.34212	3436.32	0.35465	3893.06	0.34212	4597.86	0.34212	5458.84	0.35496	7007.8	0.34243	8500.11
0.34273	7.3083	0.35526	782.394	0.35526	1105.97	0.3302	1567.84	0.35526	2647.92	0.34243	3436.19	0.35496	3893.13	0.34243	4597.74	0.34243	5459.14	0.35526	7008.03	0.34273	8500.22
0.34304	7.43854	0.35557	782.457	0.35557	1105.92	0.33051	1568.07	0.35557	2648	0.34273	3436.17	0.35526	3893.17	0.34273	4597.82	0.34273	5459.27	0.35557	7008.06	0.34304	8500.24
0.34334	7.49536	0.35587	782.567	0.35587	1105.9	0.33082	1568.21	0.35587	2648.26	0.34304	3436.26	0.35557	3893.15	0.34304	4598.07	0.34304	5459.24	0.35587	7008.06	0.34334	8500.25
0.34365	7.54086	0.35618	782.6	0.35618	1105.83	0.33112	1568.17	0.35618	2648.36	0.34334	3436.51	0.35587	3893.01	0.34334	4598.32	0.34334	5459.03	0.35618	7008.16	0.34365	8500.15
0.34396	7.59492	0.35648	782.526	0.35648	1105.62	0.33143	1568.1	0.35648	2648.34	0.34365	3436.62	0.35618	3892.95	0.34365	4598.27	0.34365	5458.86	0.35648	7008.18	0.34396	8500.23
0.34426	7.78084	0.35679	782.337	0.35679	1105.4	0.33173	1568.02	0.35679	2648.37	0.34396	3436.46	0.35648	3892.91	0.34396	4598.09	0.34396	5458.76	0.35679	7008.1	0.34426	8500.24
0.34457	7.89664	0.35709	782.301	0.35709	1105.43	0.33204	1567.81	0.35709	2648.34	0.34426	3436.4	0.35679	3892.94	0.34426	4597.83	0.34426	5458.65	0.35709	7007.92	0.34457	8500.23
0.34487	7.67376	0.3574	782.443	0.3574	1105.57	0.33234	1567.55	0.3574	2648.23	0.34457	3436.54	0.35709	3892.96	0.34457	4597.52	0.34457	5458.66	0.3574	7007.79	0.34487	8500.27
0.34518	7.68518	0.35771	782.462	0.35771	1105.68	0.33265	1567.53	0.35771	2648.19	0.34487	3436.62	0.3574	3892.94	0.34487	4597.49	0.34487	5458.72	0.35771	7007.79	0.34518	8500.21
0.34548	7.94106	0.35801	782.457	0.35801	1105.64	0.33295	1567.61	0.35801	2648.16	0.34518	3436.53	0.35771	3892.98	0.34518	4597.58	0.34518	5458.87	0.35801	7007.75	0.34548	8500.31
0.34579	7.87614	0.35832	782.558	0.35832	1105.62	0.33326	1567.73	0.35832	2648.17	0.34548	3436.33	0.35801	3893.11	0.34548	4597.71	0.34548	5458.94	0.35832	7007.93	0.34579	8500.27
0.34609	7.79019	0.35862	782.539	0.35862	1105.44	0.33357	1567.9	0.35862	2648.2	0.34579	3436.2	0.35832	3893.05	0.34579	4597.65	0.34579	5458.92	0.35862	7008.14	0.34609	8500.08
0.3464	7.7361	0.35893	782.499	0.35893	1105.32	0.33387	1567.96	0.35893	2648.04	0.34609	3436.31	0.35862	3892.89	0.34609	4597.47	0.34609	5458.75	0.35893	7007.97	0.3464	8499.91
0.34671	7.61523	0.35923	782.457	0.35923	1105.33	0.33418	1567.97	0.35923	2648	0.3464	3436.48	0.35893	3892.87	0.3464	4597.41	0.3464	5458.72	0.35923	7007.96	0.34671	8499.82
0.34701	7.63251	0.35954	782.466	0.35954	1105.37	0.33448	1567.96	0.35954	2648.12	0.34671	3436.54	0.35923	3892.86	0.34671	4597.33	0.34671	5458.74	0.35954	7008.02	0.34701	8499.87
0.34732	7.78791	0.35984	782.487	0.35984	1105.47	0.33479	1567.87	0.35984	2648.15	0.34701	3436.56	0.35954	3892.76	0.34701	4597.31	0.34701	5458.52	0.35984	7007.93	0.34732	8500.04
0.34762	7.89248	0.36015	782.474	0.36015	1105.55	0.33509	1567.81	0.36015	2648.18	0.34732	3436.57	0.35984	3892.91	0.34732	4597.36	0.34732	5458.3	0.36015	7008.01	0.34762	8500.33
0.34793	7.88879	0.36046	782.543	0.36046	1105.51	0.3354	1567.85	0.36046	2648.28	0.34762	3436.57	0.36015	3893.09	0.34762	4597.5	0.34762	5458.28	0.36046	7008.12	0.34793	8500.49
0.34823	7.73704	0.36076	782.503	0.36076	1105.34	0.3357	1567.93	0.36076	2648.23	0.34793	3436.49	0.36046	3892.97	0.34793	4597.66	0.34793	5458.37	0.36076	7008.14	0.34823	8500.43
0.34854	7.66718	0.36107	782.396	0.36107	1105.43	0.33601	1568.02	0.36107	2648.29	0.34823	3436.55	0.36076	3892.88	0.34823	4597.76	0.34823	5458.65	0.36107	7008.29	0.34854	8500.4
0.34884	7.61149	0.36137	782.326	0.36137	1105.67	0.33632	1567.92	0.36137	2648.36	0.34854	3436.67	0.36107	3892.88	0.34854	4597.77	0.34854	5458.81	0.36137	7008.3	0.34884	8500.56
0.34915	7.56957	0.36168	782.425	0.36168	1105.8	0.33662	1567.87	0.36168	2648.29	0.34884	3436.9	0.36137	3892.98	0.34884	4597.86	0.34884	5458.81	0.36168	7008.12	0.34915	8500.59
0.34946	7.62406	0.36198	782.492	0.36198	1105.95	0.33693	1567.79	0.36198	2648.27	0.34915	3436.95	0.36168	3893.01	0.34915	4597.92	0.34915	5458.79	0.36198	7008.07	0.34946	8500.58
0.34976	7.53337	0.36229	782.414	0.36229	1105.95	0.33723	1567.77	0.36229	2648.31	0.34946	3436.97	0.36198	3893.01	0.34946	4597.94	0.34946	5458.92	0.36229	7008.25	0.34976	8500.61
0.35007	7.37549	0.3626	782.444	0.3626	1105.84	0.33754	1567.67	0.3626	2648.48	0.34976	3437.05	0.36229	3893.04	0.34976	4597.98	0.34976	5459.01	0.3626	7008.26	0.35007	8500.7
0.35037	7.46409	0.3629	782.566	0.3629	1105.87	0.33784	1567.61	0.3629	2648.65	0.35007	3437.01	0.3626	3892.99	0.35007	4597.79	0.35007	5458.89	0.3629	7008.14	0.35037	8500.78
0.35068	7.61567	0.36321	782.566	0.36321	1106.06	0.33815	1567.67	0.36321	2648.59	0.35037	3436.95	0.3629	3892.99	0.35037	4597.59	0.35037	5458.81	0.36321	7008.05	0.35068	8500.64
0.35098	7.75175	0.36351	782.631	0.36351	1106.04	0.33846	1567.73	0.36351	2648.33	0.35068	3436.76	0.36321	3893.06	0.35068	4597.68	0.35068	5458.75	0.36351	7008.03	0.35098	8500.57
0.35129	7.82309	0.36382	782.559	0.36382	1106	0.33876	1567.61	0.36382	2648.14	0.35098	3436.62	0.36351	3893.1	0.35098	4597.87	0.35098	5458.76	0.36382	7008.18	0.35129	8500.58
0.35159	7.80605	0.36412	782.524	0.36412	1106.03	0.33907	1567.54	0.36412	2648.23	0.35129	3436.71	0.36382	3893.16	0.35129	4597.92	0.35129	5458.72	0.36412	7008.35	0.35159	8500.44
0.3519	7.77573	0.36443	782.615	0.36443	1105.97	0.33937	1567.7	0.36443	2648.24	0.35159	3436.83	0.36412	3893.15	0.35159	4597.76	0.35159	5458.6	0.36443	7008.29	0.3519	8500.35
0.35221	7.71098	0.36473	782.707	0.36473	1105.94	0.33968	1567.88	0.36473	2648.17	0.3519	3436.8	0.36443	3893.05	0.3519	4597.73	0.3519	5458.78	0.36473	7008.24	0.35221	8500.37
0.35251	7.68409	0.36504	782.654	0.36504	1105.88	0.33998	1567.82	0.36504	2648.17	0.35221	3436.72	0.36473	3893.04	0.35221	4597.8	0.35221	5459.03	0.36504	7008.25	0.35251	8500.44
0.35282	7.72853	0.36535	782.56	0.36535	1105.97	0.34029	1567.66	0.36535	2648.24	0.35251	3436.64	0.36504	3893.01	0.35251	4597.79	0.35251	5459.08	0.36535	7008.18	0.35282	8500.57
0.35312	7.75302	0.36565	782.477	0.36565	1106.05	0.34059	1567.62	0.36565	2648.34	0.35282	3436.44	0.36535	3892.97	0.35282	4597.74	0.35282	5458.99	0.36565	7007.99	0.35312	8500.5
0.35343	7.89418	0.36596	782.406	0.36596	1106.05	0.3409	1567.8	0.36596	2648.35	0.35312	3436.25	0.36565	3892.95	0.35312	4597.8	0.35312	5458.97	0.36596	7007.9	0.35343	8500.32
0.35373	7.92554	0.36626	782.463	0.36626	1106.07	0.34121	1567.95	0.36626	2648.41	0.35343	3436.26	0.36596	3893.04	0.35343	4597.95	0.35343	5458.93	0.36626	7007.82	0.35373	8500.27
0.35404	8.01819	0.36657	782.492	0.36657	1106.08	0.34151	1567.99	0.36657	2648.41	0.35373	3436.29	0.36626	3893.21	0.35373	4597.94	0.35373	5458.97	0.36657	7007.85	0.35404	8500.4
0.35434	8.22317	0.36687	782.438	0.36687	1106.25	0.34182	1567.87	0.36687	2648.37	0.35404	3436.21	0.36657	3893.29	0.35404	4597.91	0.35404	5459.07	0.36687	7008.04	0.35434	8500.46
0.35465	8.26907	0.36718	782.298	0.36718	1106.17	0.34212	1567.84	0.36718	2648.3	0.35434	3436.37	0.36687	3893.33	0.35434	4597.8	0.35434	5458.93	0.36718	7008.19	0.35465	8500.42
0.35496	8.23253	0.36748	782.289	0.36748	1105.85	0.34243	1567.89	0.36748	2648.12	0.35465	3436.61	0.36718	3893.44	0.35465	4597.65	0.35465	5458.86	0.36748	7008.1	0.35496	8500.28
0.35526	8.07605	0.36779	782.386	0.36779	1105.67	0.34273	1568.06	0.36779	2648.05	0.35496	3436.77	0.36748	3893.65	0.35496	4597.64	0.35496	5458.86	0.36779	7008.01	0.35526	8500.35
0.35557	7.97266	0.3681	782.401	0.3681	1105.71	0.34304	1568.25	0.3681	2648.08	0.35526	3436.8	0.36779	3893.53	0.35526	4597.77	0.35526	5458.72	0.3681	7008.05	0.35557	8500.34
0.35587	8.0625	0.3684	782.407	0.3684	1105.77	0.34334	1568.27	0.3684	2648.19	0.35557	3436.73	0.3681	3893.36	0.35557	4597.74	0.35557	5458.63	0.3684	7008.08	0.35587	8500.4
0.35618	8.10609	0.36871	782.66	0.36871	1105.84	0.34365	1568.29	0.36871	2648.24	0.35587	3436.62	0.3684	3893.31	0.35587	4597.66	0.35587	5458.49	0.36871	7007.97	0.35618	8500.51
0.35648	8.11718	0.36901	782.83	0.36901	1106.04	0.34396	1568.29	0.36901	2648.27	0.35618	3436.52	0.36871	3893.35	0.35618	4597.89	0.35618	5458.35	0.36901	7008.07	0.35648	8500.49
0.35679	8.13103	0.36932	782.865	0.36932	1106.23	0.34426	1568.25	0.36932	2648.2	0.35648	3436.32	0.36901	3893.44	0.35648	4598.17	0.35648	5458.14	0.36932	7008.07	0.35679	8500.59
0.35709	7.97013	0.36962	782.781	0.36962	1106.3	0.34457	1568.31	0.36962	2648.26	0.35679	3436.12	0.36932	3893.5	0.35679	4598.28	0.35679	5458.04	0.36962	7007.95	0.35709	8500.67
0.3574	7.89575	0.36993	782.652	0.36993	1106.21	0.34487	1568.3	0.36993	2648.29	0.35709	3436.14	0.36962	3893.4	0.35709	4598.13	0.35709	5458.2	0.36993	7008.01	0.3574	8500.71
0.35771	7.94008	0.37023	782.694	0.37023	1106.17	0.34518	1568.12	0.37023	2648.22	0.3574	3436.39	0.36993	3893.27	0.3574	4597.87	0.3574	5458.48	0.37023	7008.05	0.35771	8500.58
0.35801	7.97742	0.37054	782.842	0.37054	1106.23	0.34548	1567.88	0.37054	2648.14	0.35771	3436.57	0.37023	3893.28	0.35771	4597.78	0.35771	5458.88	0.37054	7008.02	0.35801	8500.56
0.35832	7.95523	0.37085	782.886	0.37085	1106.25	0.34579	1567.74	0.37085	2648.18	0.35801	3436.63	0.37054	3893.44	0.35801	4597.85	0.35801	5459.07	0.37085	7008.14	0.35832	8500.56
0.35862	7.9855	0.37115	782.937	0.37115	1106.33	0.34609	1567.69	0.37115	2648.2	0.35832	3436.81	0.37085	3893.53	0.35832	4597.93	0.35832	5458.97	0.37115	7008.29	0.35862	8500.53
0.35893	7.93669	0.37146	783.085	0.37146	1106.29	0.3464	1567.64	0.37146	2648.2	0.35862	3436.94	0.37115	3893.65	0.35862	4597.94	0.35862	5458.88	0.37146	7008.37	0.35893	8500.67
0.35923	7.85134	0.37176	783.083	0.37176	1106.02	0.34671	1567.9	0.37176	2648.26	0.35893	3436.8	0.37146	3893.54	0.35893	4597.98	0.35893	5458.88	0.37176	7008.55	0.35923	8500.71
0.35954	7.81832	0.37207	783.034	0.37207	1105.81	0.34701	1568.22	0.37207	2648.32	0.35923	3436.68	0.37176	3893.51	0.35923	4597.88	0.35923	5458.92	0.37207	7008.6	0.35954	8500.56
0.35984	7.79258	0.37237	783.06	0.37237	1105.7	0.34732	1568.21	0.37237	2648.31	0.35954	3436.58	0.37207	3893.42	0.35954	4597.78	0.35954	5459.02	0.37237	7008.48	0.35984	8500.38
0.36015	7.7784	0.37268	783.06	0.37268	1105.66	0.34762	1568.11	0.37268	2648.43	0.35984	3436.42	0.37237	3893.35	0.35984	4597.83	0.35984	5459.11	0.37268	7008.19	0.36015	8500.28
0.36046	7.7377	0.37298	783.168	0.37298	1105.79	0.34793	1567.96	0.37298	2648.59	0.36015	3436.39	0.37268	3893.4	0.36015	4598.03	0.36015	5459.07	0.37298	7007.95	0.36046	8500.29
0.36076	7.71548	0.37329	783.227	0.37329	1105.93	0.34823	1567.86	0.37329	2648.61	0.36046	3436.45	0.37298	3893.31	0.36046	4598.09	0.36046	5458.85	0.37329	7008	0.36076	8500.38
0.36107	7.71897	0.3736	783.118	0.3736	1106.06	0.34854	1567.79	0.3736	2648.56	0.36076	3436.42	0.37329	3893.16	0.36076	4598.07	0.36076	5458.77	0.3736	7008.12	0.36107	8500.56
0.36137	7.75413	0.3739	782.858	0.3739	1106.13	0.34884	1567.69	0.3739	2648.45	0.36107	3436.5	0.3736	3893.04	0.36107	4597.97	0.36107	5459	0.3739	7008.23	0.36137	8500.51
0.36168	7.90203	0.37421	782.616	0.37421	1106.24	0.34915	1567.65	0.37421	2648.48	0.36137	3436.53	0.3739	3892.99	0.36137	4597.88	0.36137	5459.06	0.37421	7008.14	0.36168	8500.41
0.36198	8.10041	0.37451	782.647	0.37451	1106.15	0.34946	1567.69	0.37451	2648.64	0.36168	3436.44	0.37421	3893.06	0.36168	4597.85	0.36168	5458.88	0.37451	7008.03	0.36198	8500.53
0.36229	8.09994	0.37482	782.678	0.37482	1106.02	0.34976	1567.79	0.37482	2648.9	0.36198	3436.4	0.37451	3893.15	0.36198	4597.74	0.36198	5458.86	0.37482	7007.96	0.36229	8500.65
0.3626	8.17433	0.37512	782.641	0.37512	1106.09	0.35007	1567.7	0.37512	2648.79	0.36229	3436.3	0.37482	3893.02	0.36229	4597.66	0.36229	5459.04	0.37512	7008.02	0.3626	8500.44
0.3629	8.18064	0.37543	782.615	0.37543	1106.05	0.35037	1567.62	0.37543	2648.62	0.3626	3436.31	0.37512	3893.04	0.3626	4597.56	0.3626	5459.11	0.37543	7008.12	0.3629	8500.33
0.36321	8.21621	0.37573	782.52	0.37573	1105.92	0.35068	1567.76	0.37573	2648.58	0.3629	3436.51	0.37543	3893.19	0.3629	4597.54	0.3629	5459.01	0.37573	7008.04	0.36321	8500.45
0.36351	8.23779	0.37604	782.499	0.37604	1105.82	0.35098	1567.84	0.37604	2648.56	0.36321	3436.72	0.37573	3893.38	0.36321	4597.65	0.36321	5458.82	0.37604	7007.9	0.36351	8500.49
0.36382	8.16471	0.37635	782.68	0.37635	1105.7	0.35129	1567.7	0.37635	2648.56	0.36351	3436.73	0.37604	3893.47	0.36351	4597.83	0.36351	5458.63	0.37635	7007.96	0.36382	8500.47
0.36412	8.08047	0.37665	782.851	0.37665	1105.67	0.35159	1567.79	0.37665	2648.35	0.36382	3436.77	0.37635	3893.49	0.36382	4597.86	0.36382	5458.64	0.37665	7008.1	0.36412	8500.47
0.36443	7.95411	0.37696	782.912	0.37696	1105.73	0.3519	1568.03	0.37696	2648.16	0.36412	3436.91	0.37665	3893.52	0.36412	4597.8	0.36412	5458.79	0.37696	7008.25	0.36443	8500.51
0.36473	7.86566	0.37726	782.995	0.37726	1105.82	0.35221	1568.13	0.37726	2648.11	0.36443	3436.93	0.37696	3893.5	0.36443	4597.79	0.36443	5459.06	0.37726	7008.17	0.36473	8500.53
0.36504	7.86867	0.37757	783.061	0.37757	1105.81	0.35251	1568.04	0.37757	2648.05	0.36473	3436.81	0.37726	3893.41	0.36473	4597.78	0.36473	5459.07	0.37757	7007.99	0.36504	8500.55
0.36535	8.12611	0.37787	782.999	0.37787	1106.06	0.35282	1567.93	0.37787	2648.05	0.36504	3436.74	0.37757	3893.44	0.36504	4597.6	0.36504	5459.03	0.37787	7008.01	0.36535	8500.41
0.36565	8.228	0.37818	782.831	0.37818	1106.39	0.35312	1567.92	0.37818	2648.21	0.36535	3436.65	0.37787	3893.66	0.36535	4597.52	0.36535	5459.04	0.37818	7008.08	0.36565	8500.3
0.36596	8.13568	0.37848	782.676	0.37848	1106.56	0.35343	1567.83	0.37848	2648.18	0.36565	3436.6	0.37818	3893.64	0.36565	4597.58	0.36565	5458.99	0.37848	7008.27	0.36596	8500.34
0.36626	8.1036	0.37879	782.82	0.37879	1106.67	0.35373	1567.67	0.37879	2648.13	0.36596	3436.78	0.37848	3893.55	0.36596	4597.59	0.36596	5458.97	0.37879	7008.26	0.36626	8500.48
0.36657	8.05429	0.3791	782.959	0.3791	1106.62	0.35404	1567.65	0.3791	2648.24	0.36626	3436.85	0.37879	3893.39	0.36626	4597.65	0.36626	5459.06	0.3791	7008.09	0.36657	8500.58
0.36687	8.06307	0.3794	783.006	0.3794	1106.32	0.35434	1567.72	0.3794	2648.45	0.36657	3437	0.3791	3893.12	0.36657	4597.78	0.36657	5459.18	0.3794	7008.02	0.36687	8500.66
0.36718	7.9844	0.37971	782.988	0.37971	1106.14	0.35465	1567.87	0.37971	2648.51	0.36687	3437.1	0.3794	3893.01	0.36687	4597.86	0.36687	5459.26	0.37971	7007.97	0.36718	8500.62
0.36748	7.89068	0.38001	783.057	0.38001	1106.15	0.35496	1567.89	0.38001	2648.42	0.36718	3437.02	0.37971	3893.05	0.36718	4597.91	0.36718	5459.38	0.38001	7008.03	0.36748	8500.43
0.36779	7.90567	0.38032	782.935	0.38032	1106.24	0.35526	1567.91	0.38032	2648.26	0.36748	3436.8	0.38001	3893.09	0.36748	4598.16	0.36748	5459.49	0.38032	7008.1	0.36779	8500.36
0.3681	8.03588	0.38062	782.742	0.38062	1106.4	0.35557	1568.05	0.38062	2648.25	0.36779	3436.86	0.38032	3893.1	0.36779	4598.17	0.36779	5459.47	0.38062	7008.1	0.3681	8500.3
0.3684	8.15567	0.38093	782.803	0.38093	1106.43	0.35587	1568.1	0.38093	2648.21	0.3681	3436.95	0.38062	3893.16	0.3681	4597.9	0.3681	5459.44	0.38093	7008.09	0.3684	8500.32
0.36871	8.05571	0.38123	782.92	0.38123	1106.41	0.35618	1568	0.38123	2648.31	0.3684	3436.94	0.38093	3893.1	0.3684	4597.88	0.3684	5459.25	0.38123	7007.94	0.36871	8500.47
0.36901	7.88225	0.38154	782.913	0.38154	1106.43	0.35648	1567.99	0.38154	2648.64	0.36871	3436.88	0.38123	3893.05	0.36871	4597.86	0.36871	5459.04	0.38154	7007.74	0.36901	8500.49
0.36932	7.8683	0.38185	782.925	0.38185	1106.48	0.35679	1568.01	0.38185	2648.72	0.36901	3436.78	0.38154	3893.1	0.36901	4597.79	0.36901	5458.94	0.38185	7007.58	0.36932	8500.58
0.36962	7.94388	0.38215	782.931	0.38215	1106.42	0.35709	1568.01	0.38215	2648.6	0.36932	3436.69	0.38185	3893.21	0.36932	4597.57	0.36932	5459.07	0.38215	7007.59	0.36962	8500.72
0.36993	8.00706	0.38246	782.911	0.38246	1106.36	0.3574	1567.9	0.38246	2648.49	0.36962	3436.62	0.38215	3893.22	0.36962	4597.53	0.36962	5459.06	0.38246	7007.68	0.36993	8500.75
0.37023	8.05345	0.38276	782.989	0.38276	1106.26	0.35771	1567.83	0.38276	2648.61	0.36993	3436.55	0.38246	3893.22	0.36993	4597.74	0.36993	5459.06	0.38276	7007.84	0.37023	8500.81
0.37054	8.16462	0.38307	783.088	0.38307	1106.23	0.35801	1567.79	0.38307	2648.7	0.37023	3436.36	0.38276	3893.2	0.37023	4597.87	0.37023	5459.02	0.38307	7007.91	0.37054	8500.61
0.37085	8.04638	0.38337	783.099	0.38337	1106.38	0.35832	1567.7	0.38337	2648.78	0.37054	3436.27	0.38307	3893.08	0.37054	4597.87	0.37054	5458.94	0.38337	7007.76	0.37085	8500.55
0.37115	7.95304	0.38368	783.006	0.38368	1106.42	0.35862	1567.78	0.38368	2648.74	0.37085	3436.31	0.38337	3893.03	0.37085	4597.73	0.37085	5459.08	0.38368	7007.77	0.37115	8500.55
0.37146	7.98037	0.38399	783.032	0.38399	1106.48	0.35893	1567.84	0.38399	2648.56	0.37115	3436.4	0.38368	3893.02	0.37115	4597.62	0.37115	5459.15	0.38399	7007.88	0.37146	8500.53
0.37176	8.01775	0.38429	783.079	0.38429	1106.55	0.35923	1567.79	0.38429	2648.48	0.37146	3436.61	0.38399	3893.07	0.37146	4597.64	0.37146	5458.9	0.38429	7008.08	0.37176	8500.6
0.37207	8.06263	0.3846	783.07	0.3846	1106.51	0.35954	1567.9	0.3846	2648.48	0.37176	3436.84	0.38429	3893.24	0.37176	4597.71	0.37176	5458.83	0.3846	7008.08	0.37207	8500.74
0.37237	8.04669	0.3849	782.957	0.3849	1106.46	0.35984	1568.12	0.3849	2648.44	0.37207	3436.73	0.3846	3893.36	0.37207	4597.86	0.37207	5458.84	0.3849	7007.98	0.37237	8500.78
0.37268	7.94848	0.38521	782.809	0.38521	1106.38	0.36015	1568.28	0.38521	2648.35	0.37237	3436.65	0.3849	3893.51	0.37237	4597.95	0.37237	5458.82	0.38521	7007.95	0.37268	8500.67
0.37298	7.70112	0.38551	782.774	0.38551	1106.16	0.36046	1568.32	0.38551	2648.32	0.37268	3436.74	0.38521	3893.65	0.37268	4598.01	0.37268	5458.83	0.38551	7007.68	0.37298	8500.54
0.37329	7.74619	0.38582	782.698	0.38582	1106.06	0.36076	1568.3	0.38582	2648.39	0.37298	3436.72	0.38551	3893.74	0.37298	4597.86	0.37298	5458.87	0.38582	7007.58	0.37329	8500.47
0.3736	7.94253	0.38612	782.684	0.38612	1106.04	0.36107	1568.1	0.38612	2648.56	0.37329	3436.63	0.38582	3893.68	0.37329	4597.69	0.37329	5459.11	0.38612	7007.74	0.3736	8500.63
0.3739	7.99294	0.38643	782.759	0.38643	1106.1	0.36137	1567.85	0.38643	2648.59	0.3736	3436.67	0.38612	3893.63	0.3736	4597.6	0.3736	5459.16	0.38643	7007.81	0.3739	8500.8
0.37421	8.06911	0.38674	782.777	0.38674	1106.28	0.36168	1567.83	0.38674	2648.62	0.3739	3436.72	0.38643	3893.6	0.3739	4597.64	0.3739	5459.31	0.38674	7007.94	0.37421	8500.94
0.37451	8.10334	0.38704	782.741	0.38704	1106.35	0.36198	1568.03	0.38704	2648.77	0.37421	3436.79	0.38674	3893.63	0.37421	4597.66	0.37421	5459.44	0.38704	7008.15	0.37451	8501.2
0.37482	8.22702	0.38735	782.79	0.38735	1106.25	0.36229	1568.15	0.38735	2648.95	0.37451	3436.87	0.38704	3893.75	0.37451	4597.68	0.37451	5459.43	0.38735	7008.16	0.37482	8501.28
0.37512	8.41045	0.38765	782.838	0.38765	1106.14	0.3626	1568.28	0.38765	2648.98	0.37482	3436.92	0.38735	3893.88	0.37482	4597.92	0.37482	5459.26	0.38765	7008.17	0.37512	8501.02
0.37543	8.5059	0.38796	782.886	0.38796	1106.16	0.3629	1568.52	0.38796	2648.96	0.37512	3436.95	0.38765	3893.79	0.37512	4598.14	0.37512	5459.05	0.38796	7008.22	0.37543	8500.82
0.37573	8.4774	0.38826	782.921	0.38826	1106.1	0.36321	1568.54	0.38826	2648.97	0.37543	3436.91	0.38796	3893.72	0.37543	4598.12	0.37543	5459.01	0.38826	7008.3	0.37573	8500.87
0.37604	8.29295	0.38857	782.891	0.38857	1105.98	0.36351	1568.56	0.38857	2648.87	0.37573	3436.77	0.38826	3893.69	0.37573	4598.09	0.37573	5459.01	0.38857	7008.28	0.37604	8500.87
0.37635	8.17783	0.38887	782.834	0.38887	1106.06	0.36382	1568.45	0.38887	2648.83	0.37604	3436.56	0.38857	3893.74	0.37604	4598.12	0.37604	5459.01	0.38887	7008.25	0.37635	8500.87
0.37665	7.96658	0.38918	782.897	0.38918	1106.38	0.36412	1568.21	0.38918	2648.7	0.37635	3436.58	0.38887	3893.66	0.37635	4598.1	0.37635	5459.15	0.38918	7008.3	0.37665	8500.96
0.37696	7.7652	0.38949	783.125	0.38949	1106.56	0.36443	1568.13	0.38949	2648.67	0.37665	3436.59	0.38918	3893.47	0.37665	4598.15	0.37665	5459.22	0.38949	7008.24	0.37696	8500.85
0.37726	7.91086	0.38979	783.188	0.38979	1106.45	0.36473	1568.05	0.38979	2648.72	0.37696	3436.43	0.38949	3893.5	0.37696	4598.12	0.37696	5459.28	0.38979	7008.03	0.37726	8500.77
0.37757	8.05045	0.3901	783.08	0.3901	1106.28	0.36504	1568.11	0.3901	2648.73	0.37726	3436.34	0.38979	3893.61	0.37726	4598.1	0.37726	5459.29	0.3901	7008.05	0.37757	8500.77
0.37787	8.0575	0.3904	783.085	0.3904	1106.19	0.36535	1568.11	0.3904	2648.79	0.37757	3436.56	0.3901	3893.74	0.37757	4598.09	0.37757	5459.18	0.3904	7008.1	0.37787	8500.73
0.37818	7.99514	0.39071	783.302	0.39071	1106.14	0.36565	1568.09	0.39071	2648.78	0.37787	3436.9	0.3904	3893.9	0.37787	4597.99	0.37787	5459.17	0.39071	7008.17	0.37818	8500.59
0.37848	7.94875	0.39101	783.423	0.39101	1106.17	0.36596	1567.91	0.39101	2648.74	0.37818	3437.15	0.39071	3893.91	0.37818	4597.95	0.37818	5459.15	0.39101	7008.22	0.37848	8500.52
0.37879	8.19706	0.39132	783.368	0.39132	1106.34	0.36626	1567.84	0.39132	2648.71	0.37848	3437.23	0.39101	3893.77	0.37848	4597.93	0.37848	5459.08	0.39132	7008.15	0.37879	8500.45
0.3791	8.33925	0.39162	783.197	0.39162	1106.42	0.36657	1567.91	0.39162	2648.79	0.37879	3437.06	0.39132	3893.72	0.37879	4597.94	0.37879	5459.02	0.39162	7008.14	0.3791	8500.44
0.3794	8.2517	0.39193	783.234	0.39193	1106.46	0.36687	1567.95	0.39193	2648.93	0.3791	3436.94	0.39162	3893.71	0.3791	4597.91	0.3791	5458.95	0.39193	7008.28	0.3794	8500.39
0.37971	8.04654	0.39224	783.131	0.39224	1106.48	0.36718	1568.06	0.39224	2649.07	0.3794	3436.77	0.39193	3893.61	0.3794	4598.02	0.3794	5459.12	0.39224	7008.35	0.37971	8500.49
0.38001	8.02244	0.39254	782.971	0.39254	1106.43	0.36748	1568.2	0.39254	2649.07	0.37971	3436.75	0.39224	3893.61	0.37971	4598.14	0.37971	5459.35	0.39254	7008.22	0.38001	8500.68
0.38032	8.02115	0.39285	782.925	0.39285	1106.25	0.36779	1568.26	0.39285	2649.07	0.38001	3436.88	0.39254	3893.53	0.38001	4598.18	0.38001	5459.44	0.39285	7008.14	0.38032	8500.79
0.38062	8.03238	0.39315	782.907	0.39315	1106.11	0.3681	1568.27	0.39315	2649	0.38032	3436.93	0.39285	3893.28	0.38032	4598.16	0.38032	5459.45	0.39315	7008.27	0.38062	8500.77
0.38093	8.07518	0.39346	782.993	0.39346	1106.25	0.3684	1568.39	0.39346	2648.88	0.38062	3437.06	0.39315	3893.18	0.38062	4598.16	0.38062	5459.38	0.39346	7008.35	0.38093	8500.63
0.38123	8.11944	0.39376	782.966	0.39376	1106.31	0.36871	1568.59	0.39376	2648.89	0.38093	3437.13	0.39346	3893.33	0.38093	4598.19	0.38093	5459.36	0.39376	7008.29	0.38123	8500.53
0.38154	8.09522	0.39407	783.061	0.39407	1106.31	0.36901	1568.71	0.39407	2648.92	0.38123	3437.11	0.39376	3893.4	0.38123	4598.32	0.38123	5459.38	0.39407	7008.28	0.38154	8500.67
0.38185	8.20987	0.39437	783.245	0.39437	1106.37	0.36932	1568.61	0.39437	2648.85	0.38154	3436.97	0.39407	3893.41	0.38154	4598.4	0.38154	5459.38	0.39437	7008.23	0.38185	8500.76
0.38215	8.16198	0.39468	783.397	0.39468	1106.44	0.36962	1568.45	0.39468	2648.75	0.38185	3436.77	0.39437	3893.52	0.38185	4598.25	0.38185	5459.29	0.39468	7008.26	0.38215	8500.65
0.38246	8.10786	0.39499	783.444	0.39499	1106.38	0.36993	1568.53	0.39499	2648.85	0.38215	3436.95	0.39468	3893.67	0.38215	4598.14	0.38215	5459.49	0.39499	7008.27	0.38246	8500.57
0.38276	8.08238	0.39529	783.38	0.39529	1106.31	0.37023	1568.53	0.39529	2649.06	0.38246	3437.26	0.39499	3893.77	0.38246	4598.17	0.38246	5459.74	0.39529	7008.39	0.38276	8500.54
0.38307	8.02082	0.3956	783.276	0.3956	1106.43	0.37054	1568.35	0.3956	2649.06	0.38276	3437.21	0.39529	3893.71	0.38276	4598.14	0.38276	5459.71	0.3956	7008.54	0.38307	8500.69
0.38337	8.04094	0.3959	783.278	0.3959	1106.44	0.37085	1568.25	0.3959	2648.97	0.38307	3437.11	0.3956	3893.78	0.38307	4598.09	0.38307	5459.53	0.3959	7008.44	0.38337	8500.72
0.38368	8.02621	0.39621	783.432	0.39621	1106.36	0.37115	1568.37	0.39621	2648.87	0.38337	3436.9	0.3959	3893.88	0.38337	4598.06	0.38337	5459.5	0.39621	7008.42	0.38368	8500.65
0.38399	8.04598	0.39651	783.54	0.39651	1106.2	0.37146	1568.49	0.39651	2648.68	0.38368	3436.78	0.39621	3893.95	0.38368	4597.92	0.38368	5459.38	0.39651	7008.6	0.38399	8500.67
0.38429	8.15666	0.39682	783.63	0.39682	1106.13	0.37176	1568.49	0.39682	2648.49	0.38399	3436.8	0.39651	3893.87	0.38399	4597.84	0.38399	5459.27	0.39682	7008.6	0.38429	8500.57
0.3846	8.21026	0.39712	783.526	0.39712	1106.19	0.37207	1568.39	0.39712	2648.57	0.38429	3436.8	0.39682	3893.87	0.38429	4597.95	0.38429	5459.31	0.39712	7008.4	0.3846	8500.37
0.3849	8.06113	0.39743	783.278	0.39743	1106.28	0.37237	1568.34	0.39743	2648.85	0.3846	3436.96	0.39712	3893.83	0.3846	4598.05	0.3846	5459.32	0.39743	7008.43	0.3849	8500.39
0.38521	7.9959	0.39774	783.086	0.39774	1106.42	0.37268	1568.36	0.39774	2649.06	0.3849	3437.05	0.39743	3893.71	0.3849	4598.09	0.3849	5459.28	0.39774	7008.4	0.38521	8500.6
0.38551	8.00986	0.39804	782.988	0.39804	1106.41	0.37298	1568.27	0.39804	2649.12	0.38521	3437.06	0.39774	3893.71	0.38521	4598.2	0.38521	5459.26	0.39804	7008.4	0.38551	8500.76
0.38582	8.08431	0.39835	782.947	0.39835	1106.33	0.37329	1568.34	0.39835	2649.08	0.38551	3437.02	0.39804	3893.92	0.38551	4598.34	0.38551	5459.32	0.39835	7008.4	0.38582	8500.91
0.38612	8.10419	0.39865	783.056	0.39865	1106.22	0.3736	1568.41	0.39865	2648.97	0.38582	3436.89	0.39835	3893.92	0.38582	4598.23	0.38582	5459.27	0.39865	7008.46	0.38612	8500.79
0.38643	8.0699	0.39896	782.913	0.39896	1106.28	0.3739	1568.35	0.39896	2648.85	0.38612	3436.83	0.39865	3893.84	0.38612	4598.07	0.38612	5459.11	0.39896	7008.6	0.38643	8500.49
0.38674	8.26055	0.39926	782.81	0.39926	1106.42	0.37421	1568.37	0.39926	2648.77	0.38643	3437	0.39896	3893.74	0.38643	4598.05	0.38643	5459.05	0.39926	7008.55	0.38674	8500.46
0.38704	8.32425	0.39957	782.928	0.39957	1106.48	0.37451	1568.52	0.39957	2648.88	0.38674	3437.06	0.39926	3893.59	0.38674	4597.98	0.38674	5459.08	0.39957	7008.38	0.38704	8500.56
0.38735	8.22126	0.39987	782.992	0.39987	1106.33	0.37482	1568.66	0.39987	2648.96	0.38704	3437.18	0.39957	3893.4	0.38704	4597.88	0.38704	5459.19	0.39987	7008.32	0.38735	8500.77
0.38765	8.12886	0.40018	783.052	0.40018	1106.36	0.37512	1568.57	0.40018	2649.06	0.38735	3437.23	0.39987	3893.3	0.38735	4597.96	0.38735	5459.27	0.40018	7008.29	0.38765	8500.94
0.38796	8.14369	0.40049	783.003	0.40049	1106.67	0.37543	1568.46	0.40049	2649.2	0.38765	3437.23	0.40018	3893.35	0.38765	4598.07	0.38765	5459.4	0.40049	7008.34	0.38796	8500.85
0.38826	8.22753	0.40079	782.903	0.40079	1106.91	0.37573	1568.53	0.40079	2649.2	0.38796	3437.13	0.40049	3893.48	0.38796	4598.16	0.38796	5459.61	0.40079	7008.34	0.38826	8500.82
0.38857	8.24476	0.4011	782.994	0.4011	1106.97	0.37604	1568.61	0.4011	2649.19	0.38826	3437.18	0.40079	3893.67	0.38826	4598.35	0.38826	5459.59	0.4011	7008.33	0.38857	8500.85
0.38887	8.19201	0.4014	783.038	0.4014	1106.81	0.37635	1568.45	0.4014	2649.14	0.38857	3437.3	0.4011	3893.66	0.38857	4598.33	0.38857	5459.47	0.4014	7008.35	0.38887	8500.89
0.38918	8.21505	0.40171	782.981	0.40171	1106.62	0.37665	1568.49	0.40171	2649.12	0.38887	3437.11	0.4014	3893.63	0.38887	4598.12	0.38887	5459.46	0.40171	7008.33	0.38918	8501.14
0.38949	8.16219	0.40201	783.017	0.40201	1106.53	0.37696	1568.56	0.40201	2649	0.38918	3436.92	0.40171	3893.69	0.38918	4598.01	0.38918	5459.34	0.40201	7008.28	0.38949	8501.27
0.38979	8.21209	0.40232	783.211	0.40232	1106.43	0.37726	1568.48	0.40232	2648.91	0.38949	3436.94	0.40201	3893.81	0.38949	4597.96	0.38949	5459.35	0.40232	7008.33	0.38979	8501.15
0.3901	8.37825	0.40262	783.278	0.40262	1106.47	0.37757	1568.49	0.40262	2648.88	0.38979	3437.01	0.40232	3893.92	0.38979	4598.06	0.38979	5459.48	0.40262	7008.38	0.3901	8501
0.3904	8.38995	0.40293	783.286	0.40293	1106.46	0.37787	1568.47	0.40293	2648.99	0.3901	3437.07	0.40262	3893.79	0.3901	4598.15	0.3901	5459.53	0.40293	7008.42	0.3904	8500.9
0.39071	8.39008	0.40324	783.351	0.40324	1106.39	0.37818	1568.43	0.40324	2649.08	0.3904	3437.03	0.40293	3893.54	0.3904	4598.21	0.3904	5459.56	0.40324	7008.43	0.39071	8500.83
0.39101	8.26538	0.40354	783.265	0.40354	1106.45	0.37848	1568.42	0.40354	2649.07	0.39071	3437.05	0.40324	3893.44	0.39071	4598.2	0.39071	5459.61	0.40354	7008.41	0.39101	8500.77
0.39132	8.20775	0.40385	783.209	0.40385	1106.53	0.37879	1568.28	0.40385	2648.92	0.39101	3437.07	0.40354	3893.45	0.39101	4598.13	0.39101	5459.58	0.40385	7008.44	0.39132	8500.94
0.39162	8.1991	0.40415	783.109	0.40415	1106.6	0.3791	1568.23	0.40415	2648.8	0.39132	3437.04	0.40385	3893.34	0.39132	4598.18	0.39132	5459.44	0.40415	7008.37	0.39162	8501.04
0.39193	8.18829	0.40446	782.915	0.40446	1106.69	0.3794	1568.21	0.40446	2648.74	0.39162	3437.01	0.40415	3893.29	0.39162	4598.28	0.39162	5459.34	0.40446	7008.34	0.39193	8501.11
0.39224	7.95824	0.40476	782.834	0.40476	1106.85	0.37971	1568.27	0.40476	2648.66	0.39193	3437	0.40446	3893.4	0.39193	4598.23	0.39193	5459.29	0.40476	7008.54	0.39224	8501.05
0.39254	7.78811	0.40507	782.864	0.40507	1106.92	0.38001	1568.38	0.40507	2648.68	0.39224	3437.17	0.40476	3893.56	0.39224	4598.2	0.39224	5459.24	0.40507	7008.67	0.39254	8500.98
0.39285	7.85741	0.40537	782.998	0.40537	1106.96	0.38032	1568.46	0.40537	2648.88	0.39254	3437.41	0.40507	3893.85	0.39254	4598.23	0.39254	5459.1	0.40537	7008.67	0.39285	8501.07
0.39315	7.97744	0.40568	783.044	0.40568	1106.9	0.38062	1568.59	0.40568	2649.16	0.39285	3437.37	0.40537	3894.07	0.39285	4598.19	0.39285	5459.13	0.40568	7008.62	0.39315	8501.03
0.39346	8.03293	0.40599	782.969	0.40599	1106.63	0.38093	1568.63	0.40599	2649.3	0.39315	3437.21	0.40568	3894.1	0.39315	4598.17	0.39315	5459.32	0.40599	7008.53	0.39346	8500.77
0.39376	8.19877	0.40629	783.109	0.40629	1106.52	0.38123	1568.63	0.40629	2649.27	0.39346	3437.17	0.40599	3893.98	0.39346	4598.36	0.39346	5459.3	0.40629	7008.37	0.39376	8500.67
0.39407	8.34111	0.4066	783.261	0.4066	1106.51	0.38154	1568.62	0.4066	2649.12	0.39376	3437.27	0.40629	3893.98	0.39376	4598.46	0.39376	5459.22	0.4066	7008.3	0.39407	8500.66
0.39437	8.36354	0.4069	783.32	0.4069	1106.67	0.38185	1568.62	0.4069	2648.93	0.39407	3437.26	0.4066	3894.02	0.39407	4598.4	0.39407	5459.27	0.4069	7008.52	0.39437	8500.55
0.39468	8.23751	0.40721	783.214	0.40721	1106.85	0.38215	1568.54	0.40721	2648.91	0.39437	3437.16	0.4069	3893.88	0.39437	4598.37	0.39437	5459.48	0.40721	7008.56	0.39468	8500.57
0.39499	8.29701	0.40751	783.067	0.40751	1106.86	0.38246	1568.23	0.40751	2649.06	0.39468	3437.23	0.40721	3893.86	0.39468	4598.29	0.39468	5459.6	0.40751	7008.52	0.39499	8500.6
0.39529	8.50123	0.40782	782.936	0.40782	1106.75	0.38276	1568.16	0.40782	2649.11	0.39499	3437.28	0.40751	3893.96	0.39499	4598.28	0.39499	5459.46	0.40782	7008.54	0.39529	8500.69
0.3956	8.65999	0.40813	782.862	0.40813	1106.56	0.38307	1568.38	0.40813	2649.05	0.39529	3437.43	0.40782	3893.87	0.39529	4598.24	0.39529	5459.39	0.40813	7008.68	0.3956	8500.83
0.3959	8.50651	0.40843	782.938	0.40843	1106.55	0.38337	1568.5	0.40843	2649.02	0.3956	3437.51	0.40813	3893.92	0.3956	4598.19	0.3956	5459.36	0.40843	7008.78	0.3959	8500.84
0.39621	8.43861	0.40874	782.973	0.40874	1106.63	0.38368	1568.51	0.40874	2649.11	0.3959	3437.31	0.40843	3893.87	0.3959	4598.33	0.3959	5459.24	0.40874	7008.71	0.39621	8500.66
0.39651	8.41996	0.40904	783.015	0.40904	1106.83	0.38399	1568.54	0.40904	2649.16	0.39621	3437.18	0.40874	3893.73	0.39621	4598.42	0.39621	5459.15	0.40904	7008.52	0.39651	8500.53
0.39682	8.37479	0.40935	783.057	0.40935	1107.05	0.38429	1568.38	0.40935	2649.19	0.39651	3437.15	0.40904	3893.87	0.39651	4598.4	0.39651	5459.24	0.40935	7008.35	0.39682	8500.53
0.39712	8.29051	0.40965	783.127	0.40965	1107.07	0.3846	1568.23	0.40965	2649.14	0.39682	3437.08	0.40935	3893.9	0.39682	4598.37	0.39682	5459.29	0.40965	7008.44	0.39712	8500.49
0.39743	8.26714	0.40996	783.214	0.40996	1106.96	0.3849	1568.28	0.40996	2649.02	0.39712	3437.03	0.40965	3893.88	0.39712	4598.2	0.39712	5459.34	0.40996	7008.54	0.39743	8500.57
0.39774	8.24349	0.41026	783.307	0.41026	1106.75	0.38521	1568.45	0.41026	2649.16	0.39743	3437.19	0.40996	3893.96	0.39743	4598.28	0.39743	5459.31	0.41026	7008.57	0.39774	8500.75
0.39804	8.18024	0.41057	783.203	0.41057	1106.66	0.38551	1568.48	0.41057	2649.26	0.39774	3437.43	0.41026	3894.02	0.39774	4598.5	0.39774	5459.22	0.41057	7008.67	0.39804	8500.8
0.39835	8.20842	0.41088	783.04	0.41088	1106.74	0.38582	1568.41	0.41088	2649.28	0.39804	3437.42	0.41057	3894.07	0.39804	4598.7	0.39804	5459.27	0.41088	7008.66	0.39835	8500.79
0.39865	8.40278	0.41118	783.095	0.41118	1106.71	0.38612	1568.45	0.41118	2649.38	0.39835	3437.25	0.41088	3894.09	0.39835	4598.8	0.39835	5459.38	0.41118	7008.5	0.39865	8500.68
0.39896	8.53931	0.41149	783.17	0.41149	1106.64	0.38643	1568.56	0.41149	2649.46	0.39865	3437.16	0.41118	3894.25	0.39865	4598.67	0.39865	5459.45	0.41149	7008.53	0.39896	8500.56
0.39926	8.34665	0.41179	783.217	0.41179	1106.6	0.38674	1568.49	0.41179	2649.59	0.39896	3437.17	0.41149	3894.34	0.39896	4598.58	0.39896	5459.39	0.41179	7008.59	0.39926	8500.64
0.39957	8.20392	0.4121	783.184	0.4121	1106.64	0.38704	1568.48	0.4121	2649.53	0.39926	3437.27	0.41179	3894.32	0.39926	4598.67	0.39926	5459.39	0.4121	7008.6	0.39957	8500.73
0.39987	8.33555	0.4124	783.085	0.4124	1106.69	0.38735	1568.63	0.4124	2649.33	0.39957	3437.51	0.4121	3894.37	0.39957	4598.73	0.39957	5459.6	0.4124	7008.67	0.39987	8500.69
0.40018	8.53922	0.41271	783.133	0.41271	1106.73	0.38765	1568.75	0.41271	2649.27	0.39987	3437.52	0.4124	3894.41	0.39987	4598.67	0.39987	5459.78	0.41271	7008.76	0.40018	8500.71
0.40049	8.59266	0.41301	783.264	0.41301	1106.68	0.38796	1568.71	0.41301	2649.16	0.40018	3437.44	0.41271	3894.28	0.40018	4598.46	0.40018	5459.79	0.41301	7008.9	0.40049	8500.86
0.40079	8.47611	0.41332	783.333	0.41332	1106.69	0.38826	1568.53	0.41332	2649.09	0.40049	3437.31	0.41301	3894.12	0.40049	4598.37	0.40049	5459.69	0.41332	7009.04	0.40079	8500.94
0.4011	8.45007	0.41363	783.554	0.41363	1106.88	0.38857	1568.41	0.41363	2649.18	0.40079	3437.26	0.41332	3894.15	0.40079	4598.4	0.40079	5459.68	0.41363	7009.09	0.4011	8500.98
0.4014	8.4241	0.41393	783.689	0.41393	1106.89	0.38887	1568.38	0.41393	2649.21	0.4011	3437.21	0.41363	3894.26	0.4011	4598.43	0.4011	5459.75	0.41393	7008.97	0.4014	8501.05
0.40171	8.48792	0.41424	783.607	0.41424	1106.8	0.38918	1568.45	0.41424	2649.31	0.4014	3437.25	0.41393	3894.09	0.4014	4598.56	0.4014	5459.75	0.41424	7008.69	0.40171	8501.17
0.40201	8.50529	0.41454	783.559	0.41454	1107.01	0.38949	1568.5	0.41454	2649.38	0.40171	3437.26	0.41424	3893.88	0.40171	4598.6	0.40171	5459.73	0.41454	7008.72	0.40201	8501.18
0.40232	8.5912	0.41485	783.518	0.41485	1107.09	0.38979	1568.52	0.41485	2649.55	0.40201	3437.11	0.41454	3893.91	0.40201	4598.75	0.40201	5459.64	0.41485	7008.88	0.40232	8501.08
0.40262	8.71224	0.41515	783.423	0.41515	1107.12	0.3901	1568.57	0.41515	2649.61	0.40232	3437.27	0.41485	3894.05	0.40232	4598.83	0.40232	5459.59	0.41515	7008.9	0.40262	8501.02
0.40293	8.73847	0.41546	783.436	0.41546	1107.22	0.3904	1568.62	0.41546	2649.52	0.40262	3437.53	0.41515	3894.08	0.40262	4598.81	0.40262	5459.67	0.41546	7008.92	0.40293	8500.75
0.40324	8.55125	0.41576	783.413	0.41576	1107.22	0.39071	1568.66	0.41576	2649.37	0.40293	3437.53	0.41546	3894.01	0.40293	4598.74	0.40293	5459.72	0.41576	7008.91	0.40324	8500.65
0.40354	8.36919	0.41607	783.393	0.41607	1107.25	0.39101	1568.7	0.41607	2649.4	0.40324	3437.39	0.41576	3893.88	0.40324	4598.58	0.40324	5459.74	0.41607	7008.82	0.40354	8500.74
0.40385	8.42343	0.41638	783.22	0.41638	1107.36	0.39132	1568.8	0.41638	2649.3	0.40354	3437.3	0.41607	3893.86	0.40354	4598.52	0.40354	5459.65	0.41638	7008.86	0.40385	8500.94
0.40415	8.39114	0.41668	783.158	0.41668	1107.32	0.39162	1569.01	0.41668	2649.15	0.40385	3437.2	0.41638	3893.78	0.40385	4598.56	0.40385	5459.56	0.41668	7008.99	0.40415	8501.17
0.40446	8.33427	0.41699	783.336	0.41699	1107.2	0.39193	1568.93	0.41699	2649.09	0.40415	3437.31	0.41668	3893.75	0.40415	4598.52	0.40415	5459.66	0.41699	7008.83	0.40446	8501.32
0.40476	8.43805	0.41729	783.261	0.41729	1107.21	0.39224	1568.57	0.41729	2649.21	0.40446	3437.45	0.41699	3893.77	0.40446	4598.37	0.40446	5459.71	0.41729	7008.53	0.40476	8501.41
0.40507	8.49437	0.4176	783.171	0.4176	1107.3	0.39254	1568.32	0.4176	2649.39	0.40476	3437.51	0.41729	3893.73	0.40476	4598.27	0.40476	5459.76	0.4176	7008.29	0.40507	8501.23
0.40537	8.52579	0.4179	783.067	0.4179	1107.27	0.39285	1568.52	0.4179	2649.47	0.40507	3437.36	0.4176	3893.7	0.40507	4598.09	0.40507	5459.92	0.4179	7008.39	0.40537	8500.93
0.40568	8.44669	0.41821	782.952	0.41821	1107.18	0.39315	1568.66	0.41821	2649.52	0.40537	3437.22	0.4179	3893.81	0.40537	4598.07	0.40537	5460.04	0.41821	7008.58	0.40568	8500.71
0.40599	8.36371	0.41851	782.92	0.41851	1107.08	0.39346	1568.54	0.41851	2649.51	0.40568	3437.21	0.41821	3893.94	0.40568	4598.4	0.40568	5459.96	0.41851	7008.66	0.40599	8500.7
0.40629	8.42053	0.41882	783.113	0.41882	1107.19	0.39376	1568.51	0.41882	2649.51	0.40599	3437.45	0.41851	3894.3	0.40599	4598.59	0.40599	5459.86	0.41882	7008.7	0.40629	8500.78
0.4066	8.33642	0.41913	783.386	0.41913	1107.37	0.39407	1568.44	0.41913	2649.42	0.40629	3437.46	0.41882	3894.57	0.40629	4598.57	0.40629	5459.87	0.41913	7008.77	0.4066	8500.8
0.4069	8.31546	0.41943	783.478	0.41943	1107.38	0.39437	1568.3	0.41943	2649.31	0.4066	3437.42	0.41913	3894.62	0.4066	4598.6	0.4066	5460.04	0.41943	7008.91	0.4069	8500.76
0.40721	8.41145	0.41974	783.51	0.41974	1107.31	0.39468	1568.3	0.41974	2649.18	0.4069	3437.49	0.41943	3894.51	0.4069	4598.57	0.4069	5460.06	0.41974	7009.13	0.40721	8500.78
0.40751	8.4749	0.42004	783.611	0.42004	1107.32	0.39499	1568.3	0.42004	2649.17	0.40721	3437.45	0.41974	3894.42	0.40721	4598.55	0.40721	5459.91	0.42004	7009.26	0.40751	8500.85
0.40782	8.42498	0.42035	783.6	0.42035	1107.24	0.39529	1568.38	0.42035	2649.17	0.40751	3437.49	0.42004	3894.44	0.40751	4598.61	0.40751	5459.9	0.42035	7009.15	0.40782	8500.93
0.40813	8.23717	0.42065	783.576	0.42065	1107.19	0.3956	1568.61	0.42065	2649.21	0.40782	3437.62	0.42035	3894.37	0.40782	4598.63	0.40782	5459.94	0.42065	7008.93	0.40813	8501
0.40843	8.18235	0.42096	783.644	0.42096	1107.06	0.3959	1568.81	0.42096	2649.24	0.40813	3437.56	0.42065	3894.29	0.40813	4598.63	0.40813	5459.82	0.42096	7008.82	0.40843	8501.01
0.40874	8.36287	0.42126	783.677	0.42126	1106.93	0.39621	1568.91	0.42126	2649.27	0.40843	3437.52	0.42096	3894.26	0.40843	4598.57	0.40843	5459.78	0.42126	7008.74	0.40874	8501.13
0.40904	8.50892	0.42157	783.663	0.42157	1106.88	0.39651	1568.88	0.42157	2649.48	0.40874	3437.56	0.42126	3894.12	0.40874	4598.43	0.40874	5459.89	0.42157	7008.69	0.40904	8501.26
0.40935	8.44007	0.42188	783.721	0.42188	1107	0.39682	1568.98	0.42188	2649.48	0.40904	3437.56	0.42157	3894.03	0.40904	4598.55	0.40904	5459.93	0.42188	7008.66	0.40935	8501.17
0.40965	8.27661	0.42218	783.556	0.42218	1107.14	0.39712	1568.98	0.42218	2649.44	0.40935	3437.49	0.42188	3893.94	0.40935	4598.8	0.40935	5459.86	0.42218	7008.73	0.40965	8500.91
0.40996	8.24477	0.42249	783.462	0.42249	1107.15	0.39743	1568.99	0.42249	2649.39	0.40965	3437.31	0.42218	3893.97	0.40965	4598.83	0.40965	5459.87	0.42249	7008.91	0.40996	8500.77
0.41026	8.1993	0.42279	783.522	0.42279	1107.04	0.39774	1569.18	0.42279	2649.18	0.40996	3437.27	0.42249	3893.86	0.40996	4598.75	0.40996	5459.89	0.42279	7008.91	0.41026	8500.78
0.41057	8.05853	0.4231	783.472	0.4231	1106.96	0.39804	1569.09	0.4231	2649.07	0.41026	3437.37	0.42279	3893.76	0.41026	4598.83	0.41026	5460.1	0.4231	7008.91	0.41057	8500.97
0.41088	8.06128	0.4234	783.52	0.4234	1106.91	0.39835	1568.88	0.4234	2649.09	0.41057	3437.62	0.4231	3893.69	0.41057	4598.94	0.41057	5460.27	0.4234	7009.04	0.41088	8501.16
0.41118	8.07195	0.42371	783.504	0.42371	1106.82	0.39865	1568.7	0.42371	2649.13	0.41088	3437.81	0.4234	3893.8	0.41088	4598.82	0.41088	5460.2	0.42371	7008.96	0.41118	8501.24
0.41149	8.12598	0.42401	783.262	0.42401	1106.78	0.39896	1568.54	0.42401	2649.17	0.41118	3437.61	0.42371	3894.01	0.41118	4598.63	0.41118	5460.05	0.42401	7009	0.41149	8501.17
0.41179	8.10798	0.42432	783.292	0.42432	1106.96	0.39926	1568.61	0.42432	2649.27	0.41149	3437.35	0.42401	3894.09	0.41149	4598.65	0.41149	5459.95	0.42432	7009.17	0.41179	8501.23
0.4121	8.19097	0.42463	783.478	0.42463	1106.95	0.39957	1568.71	0.42463	2649.24	0.41179	3437.32	0.42432	3894.11	0.41179	4598.76	0.41179	5459.92	0.42463	7009.12	0.4121	8501.26
0.4124	8.2304	0.42493	783.569	0.42493	1106.95	0.39987	1568.81	0.42493	2649.24	0.4121	3437.36	0.42463	3894.06	0.4121	4598.91	0.4121	5459.96	0.42493	7009.05	0.4124	8501.09
0.41271	8.13776	0.42524	783.732	0.42524	1106.93	0.40018	1568.86	0.42524	2649.37	0.4124	3437.36	0.42493	3894.15	0.4124	4598.89	0.4124	5459.99	0.42524	7008.85	0.41271	8500.96
0.41301	8.16774	0.42554	783.831	0.42554	1107.01	0.40049	1568.8	0.42554	2649.54	0.41271	3437.39	0.42524	3894.36	0.41271	4598.7	0.41271	5459.91	0.42554	7008.64	0.41301	8500.85
0.41332	8.33225	0.42585	783.81	0.42585	1107.3	0.40079	1568.67	0.42585	2649.81	0.41301	3437.53	0.42554	3894.3	0.41301	4598.65	0.41301	5459.86	0.42585	7008.49	0.41332	8500.79
0.41363	8.34287	0.42615	783.53	0.42615	1107.52	0.4011	1568.64	0.42615	2649.98	0.41332	3437.64	0.42585	3894.1	0.41332	4598.72	0.41332	5459.81	0.42615	7008.42	0.41363	8500.84
0.41393	8.37994	0.42646	783.385	0.42646	1107.53	0.4014	1568.66	0.42646	2649.92	0.41363	3437.6	0.42615	3894.21	0.41363	4598.71	0.41363	5459.87	0.42646	7008.43	0.41393	8500.99
0.41424	8.45407	0.42676	783.496	0.42676	1107.38	0.40171	1568.76	0.42676	2649.93	0.41393	3437.47	0.42646	3894.22	0.41393	4598.56	0.41393	5459.9	0.42676	7008.56	0.41424	8501.03
0.41454	8.56742	0.42707	783.723	0.42707	1107.28	0.40201	1568.83	0.42707	2649.94	0.41424	3437.54	0.42676	3894.1	0.41424	4598.59	0.41424	5459.92	0.42707	7008.59	0.41454	8500.99
0.41485	8.61728	0.42738	783.797	0.42738	1107.15	0.40232	1568.67	0.42738	2649.91	0.41454	3437.9	0.42707	3894.11	0.41454	4598.66	0.41454	5459.98	0.42738	7008.6	0.41485	8501.01
0.41515	8.72477	0.42768	783.817	0.42768	1107.08	0.40262	1568.52	0.42768	2649.84	0.41485	3437.92	0.42738	3894.09	0.41485	4598.52	0.41485	5459.95	0.42768	7008.57	0.41515	8500.98
0.41546	8.92171	0.42799	783.964	0.42799	1107.2	0.40293	1568.68	0.42799	2649.76	0.41515	3437.67	0.42768	3894.08	0.41515	4598.52	0.41515	5459.79	0.42799	7008.51	0.41546	8500.79
0.41576	8.86143	0.42829	783.983	0.42829	1107.3	0.40324	1568.84	0.42829	2649.83	0.41546	3437.55	0.42799	3893.93	0.41546	4598.65	0.41546	5459.71	0.42829	7008.46	0.41576	8500.53
0.41607	8.66967	0.4286	783.805	0.4286	1107.29	0.40354	1568.92	0.4286	2649.77	0.41576	3437.38	0.42829	3893.96	0.41576	4598.86	0.41576	5459.65	0.4286	7008.48	0.41607	8500.52
0.41638	8.67729	0.4289	783.621	0.4289	1107.34	0.40385	1569.03	0.4289	2649.53	0.41607	3437.29	0.4286	3893.93	0.41607	4598.91	0.41607	5459.54	0.4289	7008.5	0.41638	8500.65
0.41668	8.84392	0.42921	783.443	0.42921	1107.38	0.40415	1568.95	0.42921	2649.43	0.41638	3437.39	0.4289	3894	0.41638	4598.97	0.41638	5459.58	0.42921	7008.51	0.41668	8500.79
0.41699	9.03091	0.42951	783.331	0.42951	1107.46	0.40446	1568.79	0.42951	2649.52	0.41668	3437.52	0.42921	3894.02	0.41668	4598.97	0.41668	5459.81	0.42951	7008.56	0.41699	8500.97
0.41729	9.01125	0.42982	783.411	0.42982	1107.44	0.40476	1568.91	0.42982	2649.67	0.41699	3437.6	0.42951	3893.97	0.41699	4598.81	0.41699	5459.91	0.42982	7008.63	0.41729	8501.03
0.4176	8.83918	0.43013	783.433	0.43013	1107.28	0.40507	1568.85	0.43013	2649.88	0.41729	3437.7	0.42982	3894.15	0.41729	4598.64	0.41729	5459.93	0.43013	7008.7	0.4176	8500.98
0.4179	8.75808	0.43043	783.567	0.43043	1107.21	0.40537	1568.66	0.43043	2650.02	0.4176	3437.76	0.43013	3894.2	0.4176	4598.74	0.4176	5459.81	0.43043	7008.8	0.4179	8500.85
0.41821	8.82886	0.43074	783.718	0.43074	1107.25	0.40568	1568.53	0.43074	2650.01	0.4179	3437.84	0.43043	3894.05	0.4179	4598.89	0.4179	5459.61	0.43074	7008.81	0.41821	8500.77
0.41851	8.94786	0.43104	783.7	0.43104	1107.18	0.40599	1568.47	0.43104	2650.04	0.41821	3437.87	0.43074	3893.93	0.41821	4598.81	0.41821	5459.5	0.43104	7008.72	0.41851	8500.71
0.41882	8.94543	0.43135	783.476	0.43135	1107.16	0.40629	1568.58	0.43135	2650.09	0.41851	3437.82	0.43104	3894.01	0.41851	4598.84	0.41851	5459.54	0.43135	7008.65	0.41882	8500.64
0.41913	8.83996	0.43165	783.262	0.43165	1107.31	0.4066	1568.85	0.43165	2650.05	0.41882	3437.75	0.43135	3894.01	0.41882	4598.78	0.41882	5459.63	0.43165	7008.58	0.41913	8500.67
0.41943	8.70774	0.43196	783.288	0.43196	1107.32	0.4069	1569.06	0.43196	2649.96	0.41913	3437.68	0.43165	3893.96	0.41913	4598.61	0.41913	5459.93	0.43196	7008.6	0.41943	8500.77
0.41974	8.62011	0.43227	783.419	0.43227	1107.28	0.40721	1569.03	0.43227	2650.02	0.41943	3437.67	0.43196	3894.06	0.41943	4598.61	0.41943	5460.1	0.43227	7008.6	0.41974	8500.8
0.42004	8.66309	0.43257	783.573	0.43257	1107.36	0.40751	1569.1	0.43257	2649.96	0.41974	3437.74	0.43227	3894.11	0.41974	4598.74	0.41974	5460.09	0.43257	7008.59	0.42004	8500.77
0.42035	8.63	0.43288	783.614	0.43288	1107.48	0.40782	1569.18	0.43288	2649.86	0.42004	3437.85	0.43257	3894.19	0.42004	4598.74	0.42004	5460.05	0.43288	7008.52	0.42035	8500.82
0.42065	8.51338	0.43318	783.594	0.43318	1107.42	0.40813	1569.12	0.43318	2649.93	0.42035	3437.94	0.43288	3894.4	0.42035	4598.76	0.42035	5459.91	0.43318	7008.45	0.42065	8500.8
0.42096	8.56559	0.43349	783.526	0.43349	1107.44	0.40843	1569.12	0.43349	2650.02	0.42065	3437.91	0.43318	3894.44	0.42065	4598.73	0.42065	5459.78	0.43349	7008.34	0.42096	8500.65
0.42126	8.69378	0.43379	783.574	0.43379	1107.49	0.40874	1569.12	0.43379	2650.09	0.42096	3437.98	0.43349	3894.4	0.42096	4598.84	0.42096	5459.88	0.43379	7008.38	0.42126	8500.65
0.42157	8.82037	0.4341	783.761	0.4341	1107.42	0.40904	1569.03	0.4341	2650.07	0.42126	3438.08	0.43379	3894.32	0.42126	4599.02	0.42126	5460.06	0.4341	7008.51	0.42157	8500.83
0.42188	8.86394	0.4344	783.778	0.4344	1107.43	0.40935	1568.96	0.4344	2649.93	0.42157	3437.92	0.4341	3894.3	0.42157	4599.03	0.42157	5460.2	0.4344	7008.66	0.42188	8501.04
0.42218	8.96727	0.43471	783.657	0.43471	1107.53	0.40965	1568.92	0.43471	2649.77	0.42188	3437.81	0.4344	3894.45	0.42188	4598.94	0.42188	5460.13	0.43471	7008.83	0.42218	8501.07
0.42249	9.19664	0.43502	783.529	0.43502	1107.77	0.40996	1568.97	0.43502	2649.81	0.42218	3437.81	0.43471	3894.43	0.42218	4598.94	0.42218	5459.93	0.43502	7009	0.42249	8501.1
0.42279	9.30348	0.43532	783.342	0.43532	1107.82	0.41026	1569.19	0.43532	2649.94	0.42249	3437.71	0.43502	3894.41	0.42249	4598.97	0.42249	5459.94	0.43532	7009.03	0.42279	8501.09
0.4231	9.29772	0.43563	783.375	0.43563	1107.7	0.41057	1569.4	0.43563	2649.92	0.42279	3437.65	0.43532	3894.56	0.42279	4598.91	0.42279	5459.91	0.43563	7008.88	0.4231	8501.05
0.4234	9.22888	0.43593	783.607	0.43593	1107.46	0.41088	1569.4	0.43593	2649.92	0.4231	3437.6	0.43563	3894.59	0.4231	4598.93	0.4231	5459.95	0.43593	7008.76	0.4234	8501.1
0.42371	9.11755	0.43624	783.705	0.43624	1107.35	0.41118	1569.27	0.43624	2650.03	0.4234	3437.58	0.43593	3894.54	0.4234	4598.86	0.4234	5459.98	0.43624	7008.74	0.42371	8501.08
0.42401	8.92076	0.43654	783.758	0.43654	1107.46	0.41149	1569.06	0.43654	2650.05	0.42371	3437.63	0.43624	3894.59	0.42371	4598.85	0.42371	5460.11	0.43654	7008.87	0.42401	8501.11
0.42432	8.74289	0.43685	783.701	0.43685	1107.54	0.41179	1568.8	0.43685	2649.94	0.42401	3437.7	0.43654	3894.55	0.42401	4598.81	0.42401	5460.13	0.43685	7008.95	0.42432	8501.16
0.42463	8.67083	0.43715	783.476	0.43715	1107.55	0.4121	1568.71	0.43715	2649.99	0.42432	3437.93	0.43685	3894.48	0.42432	4598.81	0.42432	5460.18	0.43715	7009.07	0.42463	8501.19
0.42493	8.65775	0.43746	783.365	0.43746	1107.68	0.4124	1568.61	0.43746	2650.12	0.42463	3438.03	0.43715	3894.53	0.42463	4598.91	0.42463	5460.3	0.43746	7009.19	0.42493	8501.25
0.42524	8.82648	0.43777	783.402	0.43777	1107.76	0.41271	1568.56	0.43777	2650.03	0.42493	3437.78	0.43746	3894.42	0.42493	4598.97	0.42493	5460.15	0.43777	7009.23	0.42524	8501.26
0.42554	9.05114	0.43807	783.497	0.43807	1107.74	0.41301	1568.67	0.43807	2649.83	0.42524	3437.57	0.43777	3894.18	0.42524	4598.87	0.42524	5459.97	0.43807	7009.32	0.42554	8501.35
0.42585	9.16236	0.43838	783.67	0.43838	1107.64	0.41332	1568.78	0.43838	2649.78	0.42554	3437.46	0.43807	3894.27	0.42554	4598.71	0.42554	5459.99	0.43838	7009.27	0.42585	8501.4
0.42615	9.02695	0.43868	783.553	0.43868	1107.56	0.41363	1568.84	0.43868	2649.82	0.42585	3437.53	0.43838	3894.45	0.42585	4598.64	0.42585	5460.08	0.43868	7008.98	0.42615	8501.4
0.42646	8.98136	0.43899	783.465	0.43899	1107.66	0.41393	1568.83	0.43899	2649.76	0.42615	3437.67	0.43868	3894.49	0.42615	4598.69	0.42615	5459.92	0.43899	7008.75	0.42646	8501.32
0.42676	8.94041	0.43929	783.601	0.43929	1107.76	0.41424	1568.99	0.43929	2649.63	0.42646	3437.66	0.43899	3894.63	0.42646	4598.76	0.42646	5459.73	0.43929	7008.64	0.42676	8501.19
0.42707	8.8163	0.4396	783.717	0.4396	1107.71	0.41454	1569.17	0.4396	2649.7	0.42676	3437.56	0.43929	3894.87	0.42676	4598.66	0.42676	5459.74	0.4396	7008.71	0.42707	8501.08
0.42738	8.86225	0.4399	783.757	0.4399	1107.56	0.41485	1569.1	0.4399	2649.78	0.42707	3437.46	0.4396	3894.97	0.42707	4598.7	0.42707	5459.92	0.4399	7008.95	0.42738	8501.01
0.42768	8.88083	0.44021	783.772	0.44021	1107.43	0.41515	1569.26	0.44021	2649.88	0.42738	3437.66	0.4399	3895.1	0.42738	4598.91	0.42738	5460.11	0.44021	7008.95	0.42768	8501.18
0.42799	8.88888	0.44052	783.763	0.44052	1107.44	0.41546	1569.42	0.44052	2650.05	0.42768	3437.84	0.44021	3895.08	0.42768	4598.95	0.42768	5460.15	0.44052	7008.91	0.42799	8501.24
0.42829	8.81767	0.44082	783.68	0.44082	1107.42	0.41576	1569.45	0.44082	2650.27	0.42799	3437.84	0.44052	3895.06	0.42799	4598.89	0.42799	5460.21	0.44082	7008.95	0.42829	8501.17
0.4286	8.85502	0.44113	783.474	0.44113	1107.24	0.41607	1569.45	0.44113	2650.27	0.42829	3437.75	0.44082	3895.07	0.42829	4598.8	0.42829	5460.31	0.44113	7009.02	0.4286	8501.21
0.4289	8.72929	0.44143	783.497	0.44143	1107.19	0.41638	1569.48	0.44143	2650.04	0.4286	3437.76	0.44113	3894.97	0.4286	4598.91	0.4286	5460.35	0.44143	7009.09	0.4289	8501.28
0.42921	8.69405	0.44174	783.579	0.44174	1107.31	0.41668	1569.35	0.44174	2649.92	0.4289	3437.93	0.44143	3894.76	0.4289	4599.06	0.4289	5460.29	0.44174	7009.12	0.42921	8501.23
0.42951	8.64669	0.44204	783.693	0.44204	1107.46	0.41699	1569.17	0.44204	2649.83	0.42921	3438.11	0.44174	3894.7	0.42921	4599.3	0.42921	5460.13	0.44204	7009.06	0.42951	8501.35
0.42982	8.75079	0.44235	784.029	0.44235	1107.58	0.41729	1569.08	0.44235	2649.73	0.42951	3438.21	0.44204	3894.73	0.42951	4599.39	0.42951	5459.97	0.44235	7008.94	0.42982	8501.6
0.43013	8.96804	0.44265	784.095	0.44265	1107.74	0.4176	1568.99	0.44265	2649.74	0.42982	3438.15	0.44235	3894.84	0.42982	4599.16	0.42982	5460.03	0.44265	7008.82	0.43013	8501.66
0.43043	9.21861	0.44296	784.003	0.44296	1107.8	0.4179	1569.09	0.44296	2649.81	0.43013	3438.01	0.44265	3894.88	0.43013	4598.95	0.43013	5460.07	0.44296	7008.8	0.43043	8501.68
0.43074	9.30243	0.44327	783.964	0.44327	1107.78	0.41821	1569.12	0.44327	2649.93	0.43043	3438.03	0.44296	3894.75	0.43043	4598.9	0.43043	5460.15	0.44327	7008.81	0.43074	8501.62
0.43104	9.2422	0.44357	784.156	0.44357	1107.77	0.41851	1569.04	0.44357	2649.87	0.43074	3438.08	0.44327	3894.67	0.43074	4599.04	0.43074	5460.22	0.44357	7008.95	0.43104	8501.5
0.43135	9.23304	0.44388	784.134	0.44388	1107.74	0.41882	1568.98	0.44388	2649.81	0.43104	3438.19	0.44357	3894.72	0.43104	4599.08	0.43104	5460.08	0.44388	7009.08	0.43135	8501.38
0.43165	9.25975	0.44418	784.062	0.44418	1107.7	0.41913	1568.86	0.44418	2649.71	0.43135	3438.26	0.44388	3894.61	0.43135	4598.92	0.43135	5459.97	0.44418	7009.06	0.43165	8501.33
0.43196	9.25717	0.44449	784.164	0.44449	1107.77	0.41943	1568.8	0.44449	2649.7	0.43165	3438.2	0.44418	3894.42	0.43165	4598.8	0.43165	5459.84	0.44449	7008.98	0.43196	8501.36
0.43227	9.30667	0.44479	784.229	0.44479	1107.84	0.41974	1568.92	0.44479	2649.78	0.43196	3438.09	0.44449	3894.51	0.43196	4598.79	0.43196	5459.81	0.44479	7008.96	0.43227	8501.34
0.43257	9.26947	0.4451	784.238	0.4451	1107.75	0.42004	1569.13	0.4451	2649.95	0.43227	3437.99	0.44479	3894.57	0.43227	4598.9	0.43227	5460.16	0.4451	7008.91	0.43257	8501.23
0.43288	9.26265	0.4454	784.154	0.4454	1107.72	0.42035	1569.15	0.4454	2650.24	0.43257	3437.94	0.4451	3894.54	0.43257	4598.98	0.43257	5460.56	0.4454	7008.96	0.43288	8501.1
0.43318	9.16528	0.44571	784.071	0.44571	1107.9	0.42065	1569.21	0.44571	2650.3	0.43288	3437.86	0.4454	3894.67	0.43288	4599.01	0.43288	5460.72	0.44571	7009.06	0.43318	8501.09
0.43349	9.04872	0.44602	784.195	0.44602	1108.04	0.42096	1569.28	0.44602	2650.15	0.43318	3437.88	0.44571	3894.77	0.43318	4598.89	0.43318	5460.76	0.44602	7008.98	0.43349	8501.15
0.43379	8.97334	0.44632	784.248	0.44632	1107.93	0.42126	1569.29	0.44632	2649.99	0.43349	3438	0.44602	3894.88	0.43349	4598.9	0.43349	5460.76	0.44632	7008.96	0.43379	8501.05
0.4341	8.91005	0.44663	784.145	0.44663	1107.99	0.42157	1569.38	0.44663	2649.81	0.43379	3438.03	0.44632	3894.9	0.43379	4598.94	0.43379	5460.64	0.44663	7009.01	0.4341	8501.13
0.4344	8.96999	0.44693	783.964	0.44693	1108.18	0.42188	1569.38	0.44693	2649.83	0.4341	3438.17	0.44663	3894.84	0.4341	4598.96	0.4341	5460.43	0.44693	7009.18	0.4344	8501.24
0.43471	8.97286	0.44724	783.813	0.44724	1108.23	0.42218	1569.42	0.44724	2650.04	0.4344	3438.24	0.44693	3894.82	0.4344	4599.02	0.4344	5460.28	0.44724	7009.35	0.43471	8501.33
0.43502	8.98952	0.44754	783.797	0.44754	1108.1	0.42249	1569.26	0.44754	2650.12	0.43471	3438.16	0.44724	3894.64	0.43471	4599.08	0.43471	5460.24	0.44754	7009.35	0.43502	8501.54
0.43532	8.87671	0.44785	783.956	0.44785	1108.15	0.42279	1569.25	0.44785	2650.02	0.43502	3438.04	0.44754	3894.53	0.43502	4598.87	0.43502	5460.29	0.44785	7009.17	0.43532	8501.69
0.43563	8.76324	0.44815	784.164	0.44815	1108.39	0.4231	1569.18	0.44815	2650.07	0.43532	3437.96	0.44785	3894.69	0.43532	4598.92	0.43532	5460.34	0.44815	7009.09	0.43563	8501.75
0.43593	8.88835	0.44846	784.243	0.44846	1108.45	0.4234	1569.09	0.44846	2650.31	0.43563	3438.06	0.44815	3894.83	0.43563	4599.16	0.43563	5460.24	0.44846	7009.07	0.43593	8501.79
0.43624	9.02142	0.44877	784.116	0.44877	1108.25	0.42371	1569.14	0.44877	2650.49	0.43593	3438.08	0.44846	3894.81	0.43593	4599.23	0.43593	5460.13	0.44877	7009.14	0.43624	8501.78
0.43654	9.17105	0.44907	784.094	0.44907	1108.04	0.42401	1569.22	0.44907	2650.49	0.43624	3437.99	0.44877	3894.83	0.43624	4599.14	0.43624	5460.05	0.44907	7009.2	0.43654	8501.84
0.43685	9.27872	0.44938	784.123	0.44938	1107.88	0.42432	1569.23	0.44938	2650.37	0.43654	3437.91	0.44907	3894.93	0.43654	4598.98	0.43654	5460.05	0.44938	7009.27	0.43685	8501.78
0.43715	9.23643	0.44968	784.057	0.44968	1107.91	0.42463	1569.36	0.44968	2650.23	0.43685	3437.93	0.44938	3894.9	0.43685	4598.89	0.43685	5460.06	0.44968	7009.39	0.43715	8501.74
0.43746	9.18746	0.44999	784.136	0.44999	1108.07	0.42493	1569.37	0.44999	2650.36	0.43715	3437.97	0.44968	3894.85	0.43715	4598.84	0.43715	5460.11	0.44999	7009.55	0.43746	8501.76
0.43777	9.06647	0.45029	784.317	0.45029	1108.03	0.42524	1569.27	0.45029	2650.45	0.43746	3438.05	0.44999	3894.96	0.43746	4598.7	0.43746	5460.26	0.45029	7009.57	0.43777	8501.66
0.43807	9.09705	0.4506	784.56	0.4506	1108	0.42554	1569.23	0.4506	2650.44	0.43777	3438.14	0.45029	3894.92	0.43777	4598.86	0.43777	5460.18	0.4506	7009.39	0.43807	8501.61
0.43838	9.07808	0.4509	784.687	0.4509	1108.14	0.42585	1569.3	0.4509	2650.32	0.43807	3438.04	0.4506	3894.91	0.43807	4599.1	0.43807	5459.9	0.4509	7009.26	0.43838	8501.51
0.43868	9.06228	0.45121	784.489	0.45121	1108.29	0.42615	1569.37	0.45121	2650.17	0.43838	3437.97	0.4509	3894.9	0.43838	4599.13	0.43838	5459.74	0.45121	7009.24	0.43868	8501.46
0.43899	9.0206	0.45152	784.177	0.45152	1108.29	0.42646	1569.47	0.45152	2650.3	0.43868	3437.99	0.45121	3894.87	0.43868	4599.09	0.43868	5459.74	0.45152	7009.31	0.43899	8501.4
0.43929	9.1174	0.45182	784.002	0.45182	1108.26	0.42676	1569.59	0.45182	2650.33	0.43899	3438	0.45152	3894.71	0.43899	4599.11	0.43899	5459.77	0.45182	7009.25	0.43929	8501.18
0.4396	9.1255	0.45213	783.959	0.45213	1108.12	0.42707	1569.66	0.45213	2650.2	0.43929	3438	0.45182	3894.66	0.43929	4599.17	0.43929	5459.81	0.45213	7009.19	0.4396	8501.26
0.4399	9.08897	0.45243	783.935	0.45243	1108.02	0.42738	1569.59	0.45243	2650.2	0.4396	3438.04	0.45213	3894.76	0.4396	4599.33	0.4396	5459.89	0.45243	7009.11	0.4399	8501.43
0.44021	9.02908	0.45274	783.979	0.45274	1107.91	0.42768	1569.67	0.45274	2650.23	0.4399	3438.06	0.45243	3894.85	0.4399	4599.48	0.4399	5459.89	0.45274	7009.01	0.44021	8501.4
0.44052	9.01124	0.45304	784.076	0.45304	1107.91	0.42799	1569.65	0.45304	2650.39	0.44021	3437.96	0.45274	3894.85	0.44021	4599.35	0.44021	5459.94	0.45304	7008.98	0.44052	8501.13
0.44082	9.00496	0.45335	784.04	0.45335	1107.9	0.42829	1569.43	0.45335	2650.37	0.44052	3437.99	0.45304	3894.73	0.44052	4599.26	0.44052	5460.02	0.45335	7009.12	0.44082	8500.98
0.44113	9.05715	0.45366	783.953	0.45366	1107.81	0.4286	1569.28	0.45366	2650.14	0.44082	3437.99	0.45335	3894.67	0.44082	4599.16	0.44082	5460.2	0.45366	7009.39	0.44113	8501.08
0.44143	9.20441	0.45396	784.166	0.45396	1107.81	0.4289	1569.32	0.45396	2650.05	0.44113	3438.02	0.45366	3894.71	0.44113	4599.15	0.44113	5460.37	0.45396	7009.59	0.44143	8501.34
0.44174	9.14635	0.45427	784.426	0.45427	1107.84	0.42921	1569.42	0.45427	2650.11	0.44143	3438.22	0.45396	3894.51	0.44143	4599.07	0.44143	5460.4	0.45427	7009.56	0.44174	8501.6
0.44204	9.04767	0.45457	784.459	0.45457	1107.98	0.42951	1569.58	0.45457	2650.12	0.44174	3438.35	0.45427	3894.51	0.44174	4598.98	0.44174	5460.44	0.45457	7009.47	0.44204	8501.62
0.44235	9.09415	0.45488	784.409	0.45488	1108.18	0.42982	1569.56	0.45488	2650.22	0.44204	3438.3	0.45457	3894.57	0.44204	4599.06	0.44204	5460.46	0.45488	7009.37	0.44235	8501.64
0.44265	9.20596	0.45518	784.198	0.45518	1108.21	0.43013	1569.53	0.45518	2650.38	0.44235	3438.25	0.45488	3894.61	0.44235	4599.16	0.44235	5460.45	0.45518	7009.35	0.44265	8501.86
0.44296	9.41223	0.45549	784.084	0.45549	1108.2	0.43043	1569.62	0.45549	2650.55	0.44265	3438.2	0.45518	3894.56	0.44265	4599.34	0.44265	5460.4	0.45549	7009.32	0.44296	8502.08
0.44327	9.4097	0.45579	784.22	0.45579	1108.28	0.43074	1569.62	0.45579	2650.58	0.44296	3438.17	0.45549	3894.49	0.44296	4599.32	0.44296	5460.11	0.45579	7009.26	0.44327	8502.12
0.44357	9.23517	0.4561	784.252	0.4561	1108.33	0.43104	1569.6	0.4561	2650.44	0.44327	3438.21	0.45579	3894.49	0.44327	4599.18	0.44327	5459.88	0.4561	7009.39	0.44357	8501.97
0.44388	9.18851	0.45641	784.072	0.45641	1108.24	0.43135	1569.55	0.45641	2650.46	0.44357	3438.13	0.4561	3894.46	0.44357	4599.1	0.44357	5459.8	0.45641	7009.32	0.44388	8501.94
0.44418	8.99854	0.45671	783.96	0.45671	1108.09	0.43165	1569.61	0.45671	2650.58	0.44388	3438.03	0.45641	3894.48	0.44388	4599.15	0.44388	5460.03	0.45671	7009.18	0.44418	8501.86
0.44449	8.98107	0.45702	783.925	0.45702	1108.09	0.43196	1569.71	0.45702	2650.68	0.44418	3437.97	0.45671	3894.53	0.44418	4599.13	0.44418	5460.33	0.45702	7009.13	0.44449	8501.73
0.44479	9.02782	0.45732	783.874	0.45732	1108.08	0.43227	1569.59	0.45732	2650.68	0.44449	3437.95	0.45702	3894.56	0.44449	4599.13	0.44449	5460.42	0.45732	7009.03	0.44479	8501.54
0.4451	9.17371	0.45763	784.014	0.45763	1108.03	0.43257	1569.56	0.45763	2650.61	0.44479	3437.94	0.45732	3894.59	0.44479	4599.4	0.44479	5460.29	0.45763	7009.07	0.4451	8501.51
0.4454	9.43742	0.45793	784.159	0.45793	1108.08	0.43288	1569.65	0.45793	2650.58	0.4451	3437.93	0.45763	3894.73	0.4451	4599.67	0.4451	5460.09	0.45793	7009.03	0.4454	8501.59
0.44571	9.45895	0.45824	784.153	0.45824	1108.09	0.43318	1569.56	0.45824	2650.57	0.4454	3438.09	0.45793	3894.83	0.4454	4599.75	0.4454	5459.97	0.45824	7008.79	0.44571	8501.68
0.44602	9.24202	0.45854	784.02	0.45854	1108.09	0.43349	1569.45	0.45854	2650.36	0.44571	3438.27	0.45824	3894.84	0.44571	4599.8	0.44571	5460.02	0.45854	7008.79	0.44602	8501.76
0.44632	9.03402	0.45885	783.91	0.45885	1108.04	0.43379	1569.46	0.45885	2650.24	0.44602	3438.32	0.45854	3894.85	0.44602	4599.8	0.44602	5460.25	0.45885	7009.08	0.44632	8501.66
0.44663	9.12152	0.45916	783.88	0.45916	1108.05	0.4341	1569.63	0.45916	2650.33	0.44632	3438.3	0.45885	3894.79	0.44632	4599.69	0.44632	5460.45	0.45916	7009.33	0.44663	8501.52
0.44693	9.25064	0.45946	784.128	0.45946	1108.06	0.4344	1569.65	0.45946	2650.51	0.44663	3438.34	0.45916	3894.81	0.44663	4599.64	0.44663	5460.57	0.45946	7009.28	0.44693	8501.45
0.44724	9.26065	0.45977	784.359	0.45977	1108.08	0.43471	1569.59	0.45977	2650.62	0.44693	3438.37	0.45946	3894.83	0.44693	4599.55	0.44693	5460.56	0.45977	7009.13	0.44724	8501.42
0.44754	9.1616	0.46007	784.436	0.46007	1108.02	0.43502	1569.59	0.46007	2650.68	0.44724	3438.32	0.45977	3894.82	0.44724	4599.49	0.44724	5460.6	0.46007	7009.12	0.44754	8501.44
0.44785	9.13047	0.46038	784.515	0.46038	1107.94	0.43532	1569.61	0.46038	2650.51	0.44754	3438.36	0.46007	3894.85	0.44754	4599.43	0.44754	5460.49	0.46038	7009.29	0.44785	8501.51
0.44815	9.05834	0.46068	784.402	0.46068	1108.12	0.43563	1569.7	0.46068	2650.45	0.44785	3438.57	0.46038	3894.84	0.44785	4599.31	0.44785	5460.42	0.46068	7009.33	0.44815	8501.65
0.44846	9.03196	0.46099	784.375	0.46099	1108.3	0.43593	1569.81	0.46099	2650.66	0.44815	3438.55	0.46068	3894.67	0.44815	4599.24	0.44815	5460.62	0.46099	7009.24	0.44846	8501.79
0.44877	9.14448	0.46129	784.487	0.46129	1108.32	0.43624	1569.68	0.46129	2650.73	0.44846	3438.33	0.46099	3894.73	0.44846	4599.19	0.44846	5460.86	0.46129	7009.05	0.44877	8501.73
0.44907	9.23785	0.4616	784.62	0.4616	1108.24	0.43654	1569.5	0.4616	2650.56	0.44877	3438.26	0.46129	3894.97	0.44877	4599.16	0.44877	5460.82	0.4616	7008.95	0.44907	8501.63
0.44938	9.28948	0.46191	784.655	0.46191	1108.36	0.43685	1569.5	0.46191	2650.41	0.44907	3438.37	0.4616	3895.05	0.44907	4598.97	0.44907	5460.78	0.46191	7009.21	0.44938	8501.71
0.44968	9.39315	0.46221	784.618	0.46221	1108.47	0.43715	1569.55	0.46221	2650.52	0.44938	3438.38	0.46191	3895.13	0.44938	4598.86	0.44938	5460.68	0.46221	7009.28	0.44968	8501.74
0.44999	9.26803	0.46252	784.536	0.46252	1108.54	0.43746	1569.52	0.46252	2650.63	0.44968	3438.16	0.46221	3895.21	0.44968	4599.07	0.44968	5460.52	0.46252	7009.28	0.44999	8501.8
0.45029	9.12024	0.46282	784.558	0.46282	1108.59	0.43777	1569.41	0.46282	2650.61	0.44999	3438.11	0.46252	3895.21	0.44999	4599.19	0.44999	5460.53	0.46282	7009.42	0.45029	8501.97
0.4506	9.02598	0.46313	784.53	0.46313	1108.54	0.43807	1569.47	0.46313	2650.57	0.45029	3438.11	0.46282	3895.27	0.45029	4599.11	0.45029	5460.52	0.46313	7009.46	0.4506	8501.83
0.4509	9.09346	0.46343	784.465	0.46343	1108.46	0.43838	1569.71	0.46343	2650.54	0.4506	3438.14	0.46313	3895.3	0.4506	4599.05	0.4506	5460.58	0.46343	7009.56	0.4509	8501.65
0.45121	9.26608	0.46374	784.51	0.46374	1108.39	0.43868	1569.79	0.46374	2650.57	0.4509	3438.24	0.46343	3895.25	0.4509	4599.02	0.4509	5460.68	0.46374	7009.63	0.45121	8501.56
0.45152	9.24245	0.46404	784.553	0.46404	1108.37	0.43899	1569.76	0.46404	2650.69	0.45121	3438.43	0.46374	3895.2	0.45121	4599.03	0.45121	5460.72	0.46404	7009.69	0.45152	8501.5
0.45182	9.25113	0.46435	784.449	0.46435	1108.36	0.43929	1569.76	0.46435	2650.78	0.45152	3438.53	0.46404	3895.09	0.45152	4598.87	0.45152	5460.77	0.46435	7009.66	0.45182	8501.4
0.45213	9.37917	0.46466	784.245	0.46466	1108.32	0.4396	1569.89	0.46466	2650.69	0.45182	3438.38	0.46435	3894.96	0.45182	4598.86	0.45182	5460.73	0.46466	7009.61	0.45213	8501.28
0.45243	9.40371	0.46496	784.254	0.46496	1108.32	0.4399	1569.86	0.46496	2650.5	0.45213	3438.28	0.46466	3894.9	0.45213	4599.04	0.45213	5460.82	0.46496	7009.54	0.45243	8501.28
0.45274	9.4764	0.46527	784.327	0.46527	1108.22	0.44021	1569.75	0.46527	2650.34	0.45243	3438.32	0.46496	3894.99	0.45243	4599.11	0.45243	5461.01	0.46527	7009.4	0.45274	8501.23
0.45304	9.65819	0.46557	784.415	0.46557	1108.25	0.44052	1569.72	0.46557	2650.53	0.45274	3438.26	0.46527	3895.25	0.45274	4599.12	0.45274	5460.92	0.46557	7009.24	0.45304	8501.15
0.45335	9.78932	0.46588	784.541	0.46588	1108.28	0.44082	1569.89	0.46588	2650.56	0.45304	3438.12	0.46557	3895.52	0.45304	4599.23	0.45304	5460.71	0.46588	7009.23	0.45335	8501.25
0.45366	9.80365	0.46618	784.47	0.46618	1108.34	0.44113	1570.08	0.46618	2650.52	0.45335	3437.99	0.46588	3895.37	0.45335	4599.18	0.45335	5460.63	0.46618	7009.4	0.45366	8501.36
0.45396	9.82279	0.46649	784.361	0.46649	1108.39	0.44143	1570.2	0.46649	2650.69	0.45366	3438.07	0.46618	3895.14	0.45366	4599.2	0.45366	5460.68	0.46649	7009.53	0.45396	8501.45
0.45427	9.73429	0.46679	784.361	0.46679	1108.22	0.44174	1570.25	0.46679	2650.77	0.45396	3438.29	0.46649	3895	0.45396	4599.51	0.45396	5460.77	0.46679	7009.58	0.45427	8501.62
0.45457	9.57712	0.4671	784.386	0.4671	1108.16	0.44204	1570.19	0.4671	2650.64	0.45427	3438.47	0.46679	3894.86	0.45427	4599.74	0.45427	5460.73	0.4671	7009.43	0.45457	8501.74
0.45488	9.43109	0.46741	784.493	0.46741	1108.2	0.44235	1570.09	0.46741	2650.77	0.45457	3438.6	0.4671	3894.78	0.45457	4599.69	0.45457	5460.6	0.46741	7009.29	0.45488	8501.75
0.45518	9.3972	0.46771	784.545	0.46771	1108.37	0.44265	1569.91	0.46771	2650.94	0.45488	3438.47	0.46741	3894.76	0.45488	4599.63	0.45488	5460.39	0.46771	7009.33	0.45518	8501.58
0.45549	9.52124	0.46802	784.552	0.46802	1108.37	0.44296	1569.71	0.46802	2650.76	0.45518	3438.43	0.46771	3894.71	0.45518	4599.58	0.45518	5460.47	0.46802	7009.44	0.45549	8501.52
0.45579	9.56026	0.46832	784.75	0.46832	1108.37	0.44327	1569.69	0.46832	2650.54	0.45549	3438.69	0.46802	3894.65	0.45549	4599.68	0.45549	5460.89	0.46832	7009.44	0.45579	8501.59
0.4561	9.55391	0.46863	784.871	0.46863	1108.44	0.44357	1569.84	0.46863	2650.62	0.45579	3438.82	0.46832	3894.66	0.45579	4599.71	0.45579	5461.05	0.46863	7009.53	0.4561	8501.69
0.45641	9.57251	0.46893	784.837	0.46893	1108.59	0.44388	1570.08	0.46893	2650.88	0.4561	3438.97	0.46863	3894.82	0.4561	4599.48	0.4561	5460.98	0.46893	7009.61	0.45641	8501.68
0.45671	9.53819	0.46924	784.712	0.46924	1108.63	0.44418	1570.16	0.46924	2651.05	0.45641	3438.94	0.46893	3894.92	0.45641	4599.31	0.45641	5460.96	0.46924	7009.54	0.45671	8501.73
0.45702	9.38706	0.46954	784.557	0.46954	1108.54	0.44449	1570.13	0.46954	2651.1	0.45671	3438.83	0.46924	3894.96	0.45671	4599.44	0.45671	5460.77	0.46954	7009.64	0.45702	8501.92
0.45732	9.34604	0.46985	784.552	0.46985	1108.53	0.44479	1569.99	0.46985	2651.16	0.45702	3438.67	0.46954	3895.08	0.45702	4599.57	0.45702	5460.71	0.46985	7009.6	0.45732	8502.01
0.45763	9.57491	0.47016	784.541	0.47016	1108.45	0.4451	1569.74	0.47016	2651.12	0.45732	3438.5	0.46985	3895.16	0.45732	4599.63	0.45732	5460.8	0.47016	7009.45	0.45763	8502.03
0.45793	9.68383	0.47046	784.633	0.47046	1108.44	0.4454	1569.63	0.47046	2651.16	0.45763	3438.5	0.47016	3895.09	0.45763	4599.67	0.45763	5460.85	0.47046	7009.46	0.45793	8502.14
0.45824	9.61221	0.47077	784.762	0.47077	1108.5	0.44571	1569.73	0.47077	2651.37	0.45793	3438.48	0.47046	3895.08	0.45793	4599.78	0.45793	5460.99	0.47077	7009.43	0.45824	8502.04
0.45854	9.40839	0.47107	784.861	0.47107	1108.49	0.44602	1569.86	0.47107	2651.44	0.45824	3438.45	0.47077	3895.03	0.45824	4599.71	0.45824	5461.03	0.47107	7009.41	0.45854	8501.81
0.45885	9.39955	0.47138	784.794	0.47138	1108.46	0.44632	1569.85	0.47138	2651.41	0.45854	3438.48	0.47107	3894.79	0.45854	4599.58	0.45854	5460.91	0.47138	7009.46	0.45885	8501.65
0.45916	9.49898	0.47168	784.535	0.47168	1108.47	0.44663	1569.99	0.47168	2651.25	0.45885	3438.44	0.47138	3894.63	0.45885	4599.54	0.45885	5460.76	0.47168	7009.54	0.45916	8501.56
0.45946	9.68039	0.47199	784.421	0.47199	1108.34	0.44693	1569.93	0.47199	2651.07	0.45916	3438.44	0.47168	3894.62	0.45916	4599.43	0.45916	5460.74	0.47199	7009.55	0.45946	8501.56
0.45977	9.8332	0.47229	784.438	0.47229	1108.3	0.44724	1569.71	0.47229	2651.04	0.45946	3438.53	0.47199	3894.6	0.45946	4599.38	0.45946	5460.85	0.47229	7009.55	0.45977	8501.63
0.46007	9.80569	0.4726	784.381	0.4726	1108.24	0.44754	1569.71	0.4726	2651.04	0.45977	3438.79	0.47229	3894.71	0.45977	4599.44	0.45977	5460.92	0.4726	7009.52	0.46007	8501.76
0.46038	9.73036	0.47291	784.486	0.47291	1108.19	0.44785	1569.68	0.47291	2651.02	0.46007	3438.97	0.4726	3894.72	0.46007	4599.67	0.46007	5460.83	0.47291	7009.58	0.46038	8501.67
0.46068	9.77923	0.47321	784.572	0.47321	1108.26	0.44815	1569.68	0.47321	2650.87	0.46038	3439.07	0.47291	3894.67	0.46038	4599.8	0.46038	5460.83	0.47321	7009.55	0.46068	8501.7
0.46099	9.87002	0.47352	784.524	0.47352	1108.42	0.44846	1569.68	0.47352	2650.85	0.46068	3439	0.47321	3894.65	0.46068	4599.84	0.46068	5460.88	0.47352	7009.61	0.46099	8501.7
0.46129	9.75498	0.47382	784.435	0.47382	1108.49	0.44877	1569.79	0.47382	2651.03	0.46099	3438.98	0.47352	3894.76	0.46099	4599.77	0.46099	5460.99	0.47382	7009.63	0.46129	8501.55
0.4616	9.74753	0.47413	784.489	0.47413	1108.37	0.44907	1569.97	0.47413	2651.16	0.46129	3439.09	0.47382	3894.86	0.46129	4599.73	0.46129	5460.94	0.47413	7009.65	0.4616	8501.55
0.46191	9.84188	0.47443	784.66	0.47443	1108.36	0.44938	1570.03	0.47443	2651.41	0.4616	3439.13	0.47413	3894.86	0.4616	4599.62	0.4616	5460.68	0.47443	7009.5	0.46191	8501.63
0.46221	9.89406	0.47474	784.796	0.47474	1108.37	0.44968	1570.21	0.47474	2651.5	0.46191	3439.15	0.47443	3894.75	0.46191	4599.54	0.46191	5460.57	0.47474	7009.29	0.46221	8501.83
0.46252	9.77549	0.47504	784.758	0.47504	1108.48	0.44999	1570.23	0.47504	2651.33	0.46221	3439	0.47474	3894.62	0.46221	4599.45	0.46221	5460.78	0.47504	7009.33	0.46252	8501.97
0.46282	9.56651	0.47535	784.789	0.47535	1108.6	0.45029	1570.35	0.47535	2651.07	0.46252	3438.88	0.47504	3894.64	0.46252	4599.33	0.46252	5460.87	0.47535	7009.41	0.46282	8501.73
0.46313	9.58096	0.47566	784.877	0.47566	1108.58	0.4506	1570.4	0.47566	2651.04	0.46282	3438.89	0.47535	3894.7	0.46282	4599.29	0.46282	5460.71	0.47566	7009.41	0.46313	8501.5
0.46343	9.66885	0.47596	784.821	0.47596	1108.43	0.4509	1570.29	0.47596	2651.13	0.46313	3438.97	0.47566	3894.82	0.46313	4599.32	0.46313	5460.57	0.47596	7009.4	0.46343	8501.54
0.46374	9.7808	0.47627	784.644	0.47627	1108.32	0.45121	1570.14	0.47627	2651.23	0.46343	3438.93	0.47596	3894.95	0.46343	4599.4	0.46343	5460.45	0.47627	7009.49	0.46374	8501.68
0.46404	9.80802	0.47657	784.578	0.47657	1108.38	0.45152	1570.22	0.47657	2651.39	0.46374	3438.73	0.47627	3894.93	0.46374	4599.51	0.46374	5460.65	0.47657	7009.53	0.46404	8501.97
0.46435	10.0095	0.47688	784.655	0.47688	1108.47	0.45182	1570.44	0.47688	2651.51	0.46404	3438.66	0.47657	3894.75	0.46404	4599.55	0.46404	5460.8	0.47688	7009.43	0.46435	8502.32
0.46466	10.0737	0.47718	784.687	0.47718	1108.6	0.45213	1570.54	0.47718	2651.46	0.46435	3438.74	0.47688	3894.73	0.46435	4599.63	0.46435	5460.75	0.47718	7009.37	0.46466	8502.33
0.46496	10.0663	0.47749	784.693	0.47749	1108.61	0.45243	1570.56	0.47749	2651.38	0.46466	3438.84	0.47718	3894.79	0.46466	4599.82	0.46466	5460.52	0.47749	7009.3	0.46496	8502.1
0.46527	10.1362	0.4778	784.796	0.4778	1108.56	0.45274	1570.58	0.4778	2651.35	0.46496	3438.79	0.47749	3894.9	0.46496	4599.93	0.46496	5460.6	0.4778	7009.33	0.46527	8502.1
0.46557	10.0981	0.4781	784.748	0.4781	1108.61	0.45304	1570.41	0.4781	2651.24	0.46527	3438.7	0.4778	3895	0.46527	4599.9	0.46527	5460.83	0.4781	7009.43	0.46557	8502.19
0.46588	10.0305	0.47841	784.851	0.47841	1108.66	0.45335	1570.28	0.47841	2651.09	0.46557	3438.73	0.4781	3895.13	0.46557	4599.7	0.46557	5460.68	0.47841	7009.43	0.46588	8502.2
0.46618	9.93365	0.47871	784.783	0.47871	1108.65	0.45366	1570.19	0.47871	2651.12	0.46588	3438.84	0.47841	3895.1	0.46588	4599.75	0.46588	5460.77	0.47871	7009.5	0.46618	8502.16
0.46649	9.80295	0.47902	784.564	0.47902	1108.62	0.45396	1570.17	0.47902	2651.2	0.46618	3438.96	0.47871	3895.06	0.46618	4599.9	0.46618	5460.91	0.47902	7009.59	0.46649	8502.26
0.46679	9.80279	0.47932	784.526	0.47932	1108.87	0.45427	1570.26	0.47932	2651.23	0.46649	3438.94	0.47902	3895.05	0.46649	4599.79	0.46649	5461.05	0.47932	7009.66	0.46679	8502.2
0.4671	9.87724	0.47963	784.544	0.47963	1109.08	0.45457	1570.44	0.47963	2651.28	0.46679	3438.91	0.47932	3895.06	0.46679	4599.83	0.46679	5461.1	0.47963	7009.62	0.4671	8502.11
0.46741	9.97719	0.47993	784.516	0.47993	1109.01	0.45488	1570.59	0.47993	2651.38	0.4671	3438.96	0.47963	3895.06	0.4671	4599.92	0.4671	5461.2	0.47993	7009.51	0.46741	8502.11
0.46771	10.0677	0.48024	784.451	0.48024	1108.89	0.45518	1570.6	0.48024	2651.53	0.46741	3439.01	0.47993	3895.13	0.46741	4599.84	0.46741	5461.19	0.48024	7009.41	0.46771	8502
0.46802	9.95604	0.48055	784.525	0.48055	1108.96	0.45549	1570.66	0.48055	2651.63	0.46771	3439.03	0.48024	3895.14	0.46771	4599.64	0.46771	5460.99	0.48055	7009.5	0.46802	8501.78
0.46832	9.94786	0.48085	784.536	0.48085	1108.94	0.45579	1570.82	0.48085	2651.57	0.46802	3439.02	0.48055	3895.12	0.46802	4599.51	0.46802	5460.83	0.48085	7009.66	0.46832	8501.64
0.46863	10.1218	0.48116	784.564	0.48116	1108.77	0.4561	1570.65	0.48116	2651.52	0.46832	3439.01	0.48085	3895.12	0.46832	4599.4	0.46832	5460.95	0.48116	7009.75	0.46863	8501.59
0.46893	10.1894	0.48146	784.645	0.48146	1108.74	0.45641	1570.46	0.48146	2651.47	0.46863	3438.96	0.48116	3895.2	0.46863	4599.26	0.46863	5460.92	0.48146	7009.72	0.46893	8501.82
0.46924	10.1101	0.48177	784.601	0.48177	1108.81	0.45671	1570.44	0.48177	2651.41	0.46893	3439.03	0.48146	3895.17	0.46893	4599.21	0.46893	5460.89	0.48177	7009.72	0.46924	8502.01
0.46954	10.0556	0.48207	784.564	0.48207	1108.87	0.45702	1570.45	0.48207	2651.36	0.46924	3439.15	0.48177	3895.07	0.46924	4599.24	0.46924	5460.93	0.48207	7009.64	0.46954	8501.94
0.46985	10.062	0.48238	784.472	0.48238	1109.02	0.45732	1570.37	0.48238	2651.38	0.46954	3439.15	0.48207	3894.96	0.46954	4599.43	0.46954	5460.83	0.48238	7009.48	0.46985	8501.78
0.47016	9.96736	0.48268	784.494	0.48268	1109.07	0.45763	1570.31	0.48268	2651.45	0.46985	3439.11	0.48238	3895.09	0.46985	4599.68	0.46985	5460.93	0.48268	7009.55	0.47016	8501.75
0.47046	9.91266	0.48299	784.657	0.48299	1109.03	0.45793	1570.32	0.48299	2651.6	0.47016	3439.17	0.48268	3895.31	0.47016	4599.84	0.47016	5460.95	0.48299	7009.76	0.47046	8501.89
0.47077	9.93873	0.4833	784.676	0.4833	1109.16	0.45824	1570.34	0.4833	2651.74	0.47046	3439.08	0.48299	3895.42	0.47046	4599.84	0.47046	5460.79	0.4833	7009.78	0.47077	8501.93
0.47107	9.85549	0.4836	784.617	0.4836	1109.18	0.45854	1570.46	0.4836	2651.78	0.47077	3439.1	0.4833	3895.47	0.47077	4599.65	0.47077	5460.86	0.4836	7009.64	0.47107	8501.99
0.47138	9.9558	0.48391	784.585	0.48391	1109.23	0.45885	1570.28	0.48391	2651.55	0.47107	3439.29	0.4836	3895.51	0.47107	4599.67	0.47107	5461.04	0.48391	7009.83	0.47138	8501.94
0.47168	9.9622	0.48421	784.535	0.48421	1109.19	0.45916	1570.08	0.48421	2651.43	0.47138	3439.35	0.48391	3895.43	0.47138	4599.68	0.47138	5461.13	0.48421	7010.09	0.47168	8501.99
0.47199	9.89031	0.48452	784.571	0.48452	1109.05	0.45946	1570.09	0.48452	2651.63	0.47168	3439.2	0.48421	3895.45	0.47168	4599.59	0.47168	5461.24	0.48452	7010.05	0.47199	8502.05
0.47229	9.87985	0.48482	784.603	0.48482	1108.98	0.45977	1570.18	0.48482	2651.75	0.47199	3438.99	0.48452	3895.4	0.47199	4599.77	0.47199	5461.02	0.48482	7010.09	0.47229	8502.15
0.4726	9.80188	0.48513	784.564	0.48513	1108.97	0.46007	1570.3	0.48513	2651.66	0.47229	3439	0.48482	3895.21	0.47229	4599.98	0.47229	5460.85	0.48513	7010.14	0.4726	8502.23
0.47291	9.82803	0.48543	784.709	0.48543	1108.95	0.46038	1570.48	0.48543	2651.66	0.4726	3439.07	0.48513	3895.18	0.4726	4599.88	0.4726	5460.75	0.48543	7010.05	0.47291	8502.23
0.47321	9.78045	0.48574	784.948	0.48574	1108.83	0.46068	1570.7	0.48574	2651.69	0.47291	3439.09	0.48543	3895.19	0.47291	4599.81	0.47291	5460.83	0.48574	7009.92	0.47321	8502.3
0.47352	9.83866	0.48605	785.084	0.48605	1108.67	0.46099	1570.87	0.48605	2651.66	0.47321	3439.19	0.48574	3895.14	0.47321	4599.83	0.47321	5460.98	0.48605	7009.93	0.47352	8502.41
0.47382	10.072	0.48635	785.054	0.48635	1108.63	0.46129	1570.8	0.48635	2651.71	0.47352	3439.17	0.48605	3895.18	0.47352	4599.68	0.47352	5461.07	0.48635	7009.93	0.47382	8502.35
0.47413	10.2738	0.48666	784.962	0.48666	1108.72	0.4616	1570.6	0.48666	2651.64	0.47382	3439.06	0.48635	3895.22	0.47382	4599.53	0.47382	5461.08	0.48666	7009.99	0.47413	8502.28
0.47443	10.4129	0.48696	784.966	0.48696	1108.95	0.46191	1570.4	0.48696	2651.74	0.47413	3439.03	0.48666	3895.21	0.47413	4599.42	0.47413	5461.06	0.48696	7010.09	0.47443	8502.29
0.47474	10.3045	0.48727	785.014	0.48727	1109.12	0.46221	1570.36	0.48727	2651.9	0.47443	3438.91	0.48696	3895.26	0.47443	4599.28	0.47443	5460.97	0.48727	7010.17	0.47474	8502.22
0.47504	10.1958	0.48757	785.021	0.48757	1109.17	0.46252	1570.46	0.48757	2651.9	0.47474	3438.83	0.48727	3895.37	0.47474	4599.28	0.47474	5461.13	0.48757	7010.28	0.47504	8502.21
0.47535	10.0711	0.48788	784.851	0.48788	1109.16	0.46282	1570.62	0.48788	2651.84	0.47504	3438.87	0.48757	3895.63	0.47504	4599.3	0.47504	5461.19	0.48788	7010.31	0.47535	8502.24
0.47566	9.80679	0.48818	784.781	0.48818	1109.03	0.46313	1570.71	0.48818	2651.83	0.47535	3439.05	0.48788	3895.6	0.47535	4599.54	0.47535	5461.11	0.48818	7010.21	0.47566	8502.2
0.47596	9.71049	0.48849	784.9	0.48849	1108.98	0.46343	1570.82	0.48849	2651.9	0.47566	3439.11	0.48818	3895.44	0.47566	4599.7	0.47566	5460.95	0.48849	7010.16	0.47596	8502.16
0.47627	9.73994	0.4888	784.871	0.4888	1109.14	0.46374	1570.75	0.4888	2651.99	0.47596	3439.02	0.48849	3895.41	0.47596	4599.66	0.47596	5460.79	0.4888	7010.22	0.47627	8502.23
0.47657	9.81139	0.4891	784.916	0.4891	1109.31	0.46404	1570.59	0.4891	2651.97	0.47627	3439.15	0.4888	3895.38	0.47627	4599.64	0.47627	5460.8	0.4891	7010.2	0.47657	8502.31
0.47688	9.92002	0.48941	784.978	0.48941	1109.39	0.46435	1570.43	0.48941	2651.79	0.47657	3439.21	0.4891	3895.4	0.47657	4599.78	0.47657	5460.65	0.48941	7010.07	0.47688	8502.17
0.47718	10.0108	0.48971	784.823	0.48971	1109.37	0.46466	1570.3	0.48971	2651.54	0.47688	3439.3	0.48941	3895.39	0.47688	4599.8	0.47688	5460.71	0.48971	7010.05	0.47718	8502.06
0.47749	9.95127	0.49002	784.765	0.49002	1109.24	0.46496	1570.37	0.49002	2651.45	0.47718	3439.53	0.48971	3895.3	0.47718	4599.88	0.47718	5460.93	0.49002	7010.12	0.47749	8502.1
0.4778	9.89984	0.49032	784.812	0.49032	1109.31	0.46527	1570.36	0.49032	2651.26	0.47749	3439.64	0.49002	3895.33	0.47749	4599.97	0.47749	5461	0.49032	7010.05	0.4778	8502.07
0.4781	10.0053	0.49063	784.787	0.49063	1109.32	0.46557	1570.38	0.49063	2651.22	0.4778	3439.61	0.49032	3895.59	0.4778	4599.82	0.4778	5460.9	0.49063	7009.94	0.4781	8502.09
0.47841	9.95815	0.49093	784.848	0.49093	1109.26	0.46588	1570.49	0.49093	2651.45	0.4781	3439.45	0.49063	3895.72	0.4781	4599.79	0.4781	5461.05	0.49093	7010.02	0.47841	8502.24
0.47871	9.85211	0.49124	784.983	0.49124	1109.19	0.46618	1570.55	0.49124	2651.77	0.47841	3439.42	0.49093	3895.72	0.47841	4599.87	0.47841	5461.22	0.49124	7010.16	0.47871	8502.31
0.47902	9.92263	0.49155	785.131	0.49155	1109.01	0.46649	1570.77	0.49155	2651.95	0.47871	3439.52	0.49124	3895.73	0.47871	4599.89	0.47871	5461.35	0.49155	7010.18	0.47902	8502.34
0.47932	9.9942	0.49185	785.048	0.49185	1109.02	0.46679	1570.85	0.49185	2652	0.47902	3439.52	0.49155	3895.83	0.47902	4599.86	0.47902	5461.48	0.49185	7010.05	0.47932	8502.39
0.47963	10.1661	0.49216	785.05	0.49216	1108.91	0.4671	1570.78	0.49216	2652.06	0.47932	3439.49	0.49185	3895.66	0.47932	4599.99	0.47932	5461.36	0.49216	7010.14	0.47963	8502.46
0.47993	10.1987	0.49246	785.214	0.49246	1108.9	0.46741	1570.73	0.49246	2652.02	0.47963	3439.5	0.49216	3895.51	0.47963	4600.3	0.47963	5461.06	0.49246	7010.26	0.47993	8502.45
0.48024	10.0192	0.49277	785.247	0.49277	1108.98	0.46771	1570.6	0.49277	2651.89	0.47993	3439.37	0.49246	3895.51	0.47993	4600.48	0.47993	5460.91	0.49277	7010.1	0.48024	8502.32
0.48055	9.97118	0.49307	785.129	0.49307	1109.03	0.46802	1570.44	0.49307	2651.84	0.48024	3439.26	0.49277	3895.56	0.48024	4600.44	0.48024	5460.97	0.49307	7010	0.48055	8502.24
0.48085	10.1704	0.49338	785.02	0.49338	1109.07	0.46832	1570.54	0.49338	2651.86	0.48055	3439.3	0.49307	3895.51	0.48055	4600.25	0.48055	5461.02	0.49338	7009.95	0.48085	8502.25
0.48116	10.313	0.49368	784.975	0.49368	1109.15	0.46863	1570.7	0.49368	2651.88	0.48085	3439.28	0.49338	3895.49	0.48085	4599.95	0.48085	5461.07	0.49368	7010.02	0.48116	8502.27
0.48146	10.3794	0.49399	784.948	0.49399	1109.37	0.46893	1570.76	0.49399	2651.76	0.48116	3439.11	0.49368	3895.49	0.48116	4599.79	0.48116	5461.23	0.49399	7010.11	0.48146	8502.3
0.48177	10.4529	0.4943	784.897	0.4943	1109.47	0.46924	1570.72	0.4943	2651.82	0.48146	3439.2	0.49399	3895.41	0.48146	4599.84	0.48146	5461.4	0.4943	7010.18	0.48177	8502.34
0.48207	10.3371	0.4946	784.859	0.4946	1109.48	0.46954	1570.66	0.4946	2651.95	0.48177	3439.35	0.4943	3895.48	0.48177	4599.95	0.48177	5461.49	0.4946	7010.05	0.48207	8502.29
0.48238	10.072	0.49491	784.7	0.49491	1109.5	0.46985	1570.77	0.49491	2651.88	0.48207	3439.31	0.4946	3895.57	0.48207	4600.06	0.48207	5461.52	0.49491	7009.98	0.48238	8502.21
0.48268	10.0919	0.49521	784.616	0.49521	1109.36	0.47016	1570.83	0.49521	2651.59	0.48238	3439.32	0.49491	3895.51	0.48238	4600.04	0.48238	5461.59	0.49521	7010.01	0.48268	8502.2
0.48299	10.2899	0.49552	784.647	0.49552	1109.18	0.47046	1570.85	0.49552	2651.61	0.48268	3439.34	0.49521	3895.61	0.48268	4599.93	0.48268	5461.56	0.49552	7009.92	0.48299	8502.25
0.4833	10.5307	0.49582	784.651	0.49582	1109.18	0.47077	1570.95	0.49582	2651.86	0.48299	3439.46	0.49552	3895.67	0.48299	4599.82	0.48299	5461.55	0.49582	7009.91	0.4833	8502.31
0.4836	10.6747	0.49613	784.632	0.49613	1109.2	0.47107	1570.8	0.49613	2652.01	0.4833	3439.57	0.49582	3895.73	0.4833	4599.69	0.4833	5461.58	0.49613	7009.99	0.4836	8502.2
0.48391	10.6961	0.49643	784.806	0.49643	1109.18	0.47138	1570.53	0.49643	2652.05	0.4836	3439.55	0.49613	3895.84	0.4836	4599.64	0.4836	5461.52	0.49643	7010.08	0.48391	8502.15
0.48421	10.6477	0.49674	784.923	0.49674	1109.19	0.47168	1570.37	0.49674	2652.12	0.48391	3439.44	0.49643	3895.82	0.48391	4599.67	0.48391	5461.48	0.49674	7010.19	0.48421	8502.15
0.48452	10.5796	0.49705	785.01	0.49705	1109.26	0.47199	1570.36	0.49705	2652.04	0.48421	3439.32	0.49674	3895.71	0.48421	4599.78	0.48421	5461.49	0.49705	7010.15	0.48452	8502.25
0.48482	10.3952	0.49735	785.091	0.49735	1109.41	0.47229	1570.47	0.49735	2651.92	0.48452	3439.01	0.49705	3895.48	0.48452	4599.96	0.48452	5461.57	0.49735	7010.11	0.48482	8502.35
0.48513	10.3222	0.49766	785.143	0.49766	1109.61	0.4726	1570.49	0.49766	2651.75	0.48482	3438.89	0.49735	3895.42	0.48482	4600.14	0.48482	5461.45	0.49766	7009.96	0.48513	8502.43
0.48543	10.4116	0.49796	785.21	0.49796	1109.58	0.47291	1570.57	0.49796	2651.68	0.48513	3439.03	0.49766	3895.43	0.48513	4600.37	0.48513	5461.36	0.49796	7009.7	0.48543	8502.7
0.48574	10.3589	0.49827	785.176	0.49827	1109.4	0.47321	1570.69	0.49827	2651.69	0.48543	3439.3	0.49796	3895.4	0.48543	4600.38	0.48543	5461.39	0.49827	7009.69	0.48574	8502.76
0.48605	10.2392	0.49857	785.182	0.49857	1109.31	0.47352	1570.76	0.49857	2651.79	0.48574	3439.44	0.49827	3895.47	0.48574	4600.2	0.48574	5461.27	0.49857	7009.87	0.48605	8502.66
0.48635	10.2183	0.49888	785.103	0.49888	1109.17	0.47382	1570.77	0.49888	2651.93	0.48605	3439.48	0.49857	3895.58	0.48605	4599.83	0.48605	5461.15	0.49888	7010.06	0.48635	8502.64
0.48666	10.2631	0.49918	784.968	0.49918	1109.1	0.47413	1570.73	0.49918	2652.02	0.48635	3439.42	0.49888	3895.8	0.48635	4599.67	0.48635	5461.17	0.49918	7010.19	0.48666	8502.57
0.48696	10.1794	0.49949	785.023	0.49949	1109.25	0.47443	1570.94	0.49949	2652.06	0.48666	3439.49	0.49918	3895.94	0.48666	4599.74	0.48666	5461.15	0.49949	7010.18	0.48696	8502.51
0.48727	10.1804	0.4998	785.175	0.4998	1109.37	0.47474	1571.05	0.4998	2652.06	0.48696	3439.54	0.49949	3895.81	0.48696	4599.81	0.48696	5461.16	0.4998	7010.27	0.48727	8502.62
0.48757	10.2858	0.5001	785.099	0.5001	1109.47	0.47504	1570.98	0.5001	2651.94	0.48727	3439.46	0.4998	3895.72	0.48727	4599.8	0.48727	5461.19	0.5001	7010.4	0.48757	8502.64
0.48788	10.2593	0.50041	785.045	0.50041	1109.38	0.47535	1570.78	0.50041	2651.92	0.48757	3439.45	0.5001	3895.72	0.48757	4599.79	0.48757	5461.25	0.50041	7010.53	0.48788	8502.36
0.48818	10.2595	0.50071	785.155	0.50071	1109.27	0.47566	1570.77	0.50071	2651.88	0.48788	3439.43	0.50041	3895.7	0.48788	4599.86	0.48788	5461.39	0.50071	7010.68	0.48818	8502.17
0.48849	10.2377	0.50102	785.188	0.50102	1109.21	0.47596	1570.9	0.50102	2651.84	0.48818	3439.34	0.50071	3895.75	0.48818	4599.95	0.48818	5461.53	0.50102	7010.71	0.48849	8502.1
0.4888	10.2313	0.50132	785.312	0.50132	1109.42	0.47627	1570.87	0.50132	2651.79	0.48849	3439.28	0.50102	3895.9	0.48849	4600.15	0.48849	5461.44	0.50132	7010.71	0.4888	8502.15
0.4891	10.2072	0.50163	785.646	0.50163	1109.64	0.47657	1570.82	0.50163	2651.78	0.4888	3439.31	0.50132	3895.92	0.4888	4600.21	0.4888	5461.3	0.50163	7010.72	0.4891	8502.46
0.48941	10.0865	0.50194	785.752	0.50194	1109.69	0.47688	1570.82	0.50194	2651.89	0.4891	3439.46	0.50163	3895.92	0.4891	4600.25	0.4891	5461.44	0.50194	7010.75	0.48941	8502.62
0.48971	10.005	0.50224	785.669	0.50224	1109.91	0.47718	1570.82	0.50224	2652.02	0.48941	3439.59	0.50194	3895.98	0.48941	4600.15	0.48941	5461.5	0.50224	7010.69	0.48971	8502.64
0.49002	9.92199	0.50255	785.624	0.50255	1110.16	0.47749	1570.89	0.50255	2652.06	0.48971	3439.67	0.50224	3895.99	0.48971	4600.14	0.48971	5461.44	0.50255	7010.61	0.49002	8502.73
0.49032	9.86162	0.50285	785.57	0.50285	1110.22	0.4778	1570.89	0.50285	2652.17	0.49002	3439.81	0.50255	3895.97	0.49002	4600.17	0.49002	5461.56	0.50285	7010.61	0.49032	8502.73
0.49063	9.89951	0.50316	785.594	0.50316	1110.04	0.4781	1570.78	0.50316	2652.25	0.49032	3439.8	0.50285	3896.01	0.49032	4600.17	0.49032	5461.48	0.50316	7010.56	0.49063	8502.46
0.49093	10.0803	0.50346	785.416	0.50346	1109.86	0.47841	1570.69	0.50346	2652.18	0.49063	3439.74	0.50316	3896	0.49063	4600.21	0.49063	5461.42	0.50346	7010.46	0.49093	8502.26
0.49124	10.1465	0.50377	785.273	0.50377	1109.79	0.47871	1570.82	0.50377	2652.25	0.49093	3439.73	0.50346	3895.99	0.49093	4600.23	0.49093	5461.51	0.50377	7010.45	0.49124	8502.3
0.49155	10.2883	0.50407	785.25	0.50407	1109.81	0.47902	1570.92	0.50407	2652.33	0.49124	3439.9	0.50377	3895.77	0.49124	4600.23	0.49124	5461.58	0.50407	7010.48	0.49155	8502.44
0.49185	10.4281	0.50438	785.12	0.50438	1109.74	0.47932	1570.99	0.50438	2652.46	0.49155	3440	0.50407	3895.58	0.49155	4600.28	0.49155	5461.46	0.50438	7010.59	0.49185	8502.5
0.49216	10.4072	0.50469	785.143	0.50469	1109.6	0.47963	1571	0.50469	2652.52	0.49185	3440.04	0.50438	3895.51	0.49185	4600.4	0.49185	5461.33	0.50469	7010.52	0.49216	8502.54
0.49246	10.4897	0.50499	785.209	0.50499	1109.46	0.47993	1570.81	0.50499	2652.25	0.49216	3440.08	0.50469	3895.58	0.49216	4600.46	0.49216	5461.25	0.50499	7010.55	0.49246	8502.59
0.49277	10.3519	0.5053	785.189	0.5053	1109.5	0.48024	1570.82	0.5053	2651.83	0.49246	3440.2	0.50499	3895.75	0.49246	4600.41	0.49246	5461.38	0.5053	7010.59	0.49277	8502.59
0.49307	10.0294	0.5056	785.117	0.5056	1109.59	0.48055	1570.85	0.5056	2651.79	0.49277	3440.47	0.5053	3895.96	0.49277	4600.38	0.49277	5461.41	0.5056	7010.5	0.49307	8502.72
0.49338	9.93263	0.50591	785.057	0.50591	1109.53	0.48085	1570.91	0.50591	2651.9	0.49307	3440.62	0.5056	3896.12	0.49307	4600.4	0.49307	5461.47	0.50591	7010.39	0.49338	8502.7
0.49368	10.0754	0.50621	785.163	0.50621	1109.46	0.48116	1570.92	0.50621	2652	0.49338	3440.36	0.50591	3896.1	0.49338	4600.61	0.49338	5461.58	0.50621	7010.36	0.49368	8502.64
0.49399	10.2267	0.50652	785.342	0.50652	1109.58	0.48146	1570.89	0.50652	2652.21	0.49368	3440.16	0.50621	3896.01	0.49368	4600.83	0.49368	5461.51	0.50652	7010.28	0.49399	8502.5
0.4943	10.2376	0.50682	785.402	0.50682	1109.65	0.48177	1570.97	0.50682	2652.48	0.49399	3440.14	0.50652	3895.89	0.49399	4600.93	0.49399	5461.44	0.50682	7010.18	0.4943	8502.52
0.4946	10.1	0.50713	785.454	0.50713	1109.75	0.48207	1570.95	0.50713	2652.66	0.4943	3440.12	0.50682	3895.89	0.4943	4600.96	0.4943	5461.3	0.50713	7010.22	0.4946	8502.64
0.49491	10.077	0.50744	785.437	0.50744	1110.04	0.48238	1570.8	0.50744	2652.63	0.4946	3439.99	0.50713	3895.92	0.4946	4600.85	0.4946	5461.31	0.50744	7010.41	0.49491	8502.64
0.49521	10.1583	0.50774	785.396	0.50774	1110.06	0.48268	1570.79	0.50774	2652.65	0.49491	3440	0.50744	3895.94	0.49491	4600.63	0.49491	5461.35	0.50774	7010.46	0.49521	8502.41
0.49552	10.2172	0.50805	785.388	0.50805	1110.02	0.48299	1570.87	0.50805	2652.53	0.49521	3440.16	0.50774	3895.92	0.49521	4600.45	0.49521	5461.28	0.50805	7010.38	0.49552	8502.14
0.49582	10.2933	0.50835	785.404	0.50835	1110.09	0.4833	1570.97	0.50835	2652.2	0.49552	3440.21	0.50805	3895.99	0.49552	4600.47	0.49552	5461.33	0.50835	7010.33	0.49582	8502.22
0.49613	10.3088	0.50866	785.516	0.50866	1110.16	0.4836	1571	0.50866	2652.1	0.49582	3440.02	0.50835	3895.95	0.49582	4600.56	0.49582	5461.42	0.50866	7010.31	0.49613	8502.37
0.49643	10.2019	0.50896	785.591	0.50896	1110.23	0.48391	1570.92	0.50896	2652.35	0.49613	3439.93	0.50866	3895.8	0.49613	4600.57	0.49613	5461.47	0.50896	7010.43	0.49643	8502.56
0.49674	10.2544	0.50927	785.644	0.50927	1110.36	0.48421	1571	0.50927	2652.51	0.49643	3439.87	0.50896	3895.72	0.49643	4600.62	0.49643	5461.47	0.50927	7010.58	0.49674	8502.65
0.49705	10.3489	0.50957	785.639	0.50957	1110.47	0.48452	1571.07	0.50957	2652.39	0.49674	3439.89	0.50927	3895.85	0.49674	4600.83	0.49674	5461.54	0.50957	7010.5	0.49705	8502.58
0.49735	10.3293	0.50988	785.676	0.50988	1110.5	0.48482	1570.93	0.50988	2652.25	0.49705	3439.99	0.50957	3896.05	0.49705	4600.91	0.49705	5461.55	0.50988	7010.54	0.49735	8502.42
0.49766	10.2428	0.51019	785.873	0.51019	1110.42	0.48513	1570.89	0.51019	2652.14	0.49735	3440.02	0.50988	3896.26	0.49735	4600.74	0.49735	5461.4	0.51019	7010.53	0.49766	8502.44
0.49796	10.1807	0.51049	785.988	0.51049	1110.14	0.48543	1570.85	0.51049	2652.12	0.49766	3439.88	0.51019	3896.31	0.49766	4600.51	0.49766	5461.3	0.51049	7010.39	0.49796	8502.56
0.49827	10.1506	0.5108	786.006	0.5108	1110.06	0.48574	1570.93	0.5108	2652.17	0.49796	3439.85	0.51049	3896.27	0.49796	4600.38	0.49796	5461.28	0.5108	7010.55	0.49827	8502.83
0.49857	9.99794	0.5111	785.92	0.5111	1110.13	0.48605	1571.08	0.5111	2652.35	0.49827	3440.02	0.5108	3896.34	0.49827	4600.47	0.49827	5461.36	0.5111	7010.75	0.49857	8503.04
0.49888	9.99658	0.51141	785.784	0.51141	1110.2	0.48635	1571	0.51141	2652.34	0.49857	3440.21	0.5111	3896.3	0.49857	4600.62	0.49857	5461.39	0.51141	7010.64	0.49888	8503.06
0.49918	10.2162	0.51171	785.606	0.51171	1110.35	0.48666	1570.97	0.51171	2652.29	0.49888	3440.15	0.51141	3896.13	0.49888	4600.61	0.49888	5461.43	0.51171	7010.52	0.49918	8503.05
0.49949	10.4644	0.51202	785.529	0.51202	1110.44	0.48696	1571.08	0.51202	2652.26	0.49918	3440.11	0.51171	3896.08	0.49918	4600.7	0.49918	5461.58	0.51202	7010.51	0.49949	8503.12
0.4998	10.6256	0.51232	785.535	0.51232	1110.57	0.48727	1571.09	0.51232	2652.29	0.49949	3440.26	0.51202	3896.06	0.49949	4600.7	0.49949	5461.75	0.51232	7010.54	0.4998	8503.08
0.5001	10.5699	0.51263	785.63	0.51263	1110.7	0.48757	1571	0.51263	2652.36	0.4998	3440.45	0.51232	3896	0.4998	4600.55	0.4998	5461.77	0.51263	7010.7	0.5001	8502.86
0.50041	10.612	0.51294	785.772	0.51294	1110.6	0.48788	1571.1	0.51294	2652.49	0.5001	3440.53	0.51263	3896.11	0.5001	4600.62	0.5001	5461.58	0.51294	7010.76	0.50041	8502.87
0.50071	10.6278	0.51324	785.74	0.51324	1110.42	0.48818	1571.22	0.51324	2652.57	0.50041	3440.56	0.51294	3896.32	0.50041	4600.71	0.50041	5461.46	0.51324	7010.79	0.50071	8502.97
0.50102	10.5689	0.51355	785.87	0.51355	1110.47	0.48849	1571.16	0.51355	2652.52	0.50071	3440.72	0.51324	3896.28	0.50071	4600.77	0.50071	5461.51	0.51355	7010.69	0.50102	8502.88
0.50132	10.3796	0.51385	785.903	0.51385	1110.64	0.4888	1570.99	0.51385	2652.47	0.50102	3440.94	0.51355	3896.28	0.50102	4600.71	0.50102	5461.59	0.51385	7010.66	0.50132	8502.92
0.50163	10.1234	0.51416	785.866	0.51416	1110.81	0.4891	1570.92	0.51416	2652.42	0.50132	3441.02	0.51385	3896.35	0.50132	4600.71	0.50132	5461.63	0.51416	7010.7	0.50163	8503.06
0.50194	10.1662	0.51446	785.823	0.51446	1110.88	0.48941	1570.99	0.51446	2652.28	0.50163	3440.82	0.51416	3896.42	0.50163	4600.68	0.50163	5461.67	0.51446	7010.73	0.50194	8502.99
0.50224	10.3847	0.51477	785.858	0.51477	1110.85	0.48971	1571.12	0.51477	2652.12	0.50194	3440.62	0.51446	3896.36	0.50194	4600.44	0.50194	5461.76	0.51477	7010.73	0.50224	8502.86
0.50255	10.402	0.51507	785.821	0.51507	1110.68	0.49002	1570.94	0.51507	2652.12	0.50224	3440.55	0.51477	3896.28	0.50224	4600.28	0.50224	5461.78	0.51507	7010.57	0.50255	8503
0.50285	10.2763	0.51538	785.836	0.51538	1110.62	0.49032	1570.73	0.51538	2652.12	0.50255	3440.52	0.51507	3896.32	0.50255	4600.34	0.50255	5461.86	0.51538	7010.44	0.50285	8503.03
0.50316	10.2855	0.51569	785.782	0.51569	1110.59	0.49063	1570.72	0.51569	2652.3	0.50285	3440.51	0.51538	3896.38	0.50285	4600.42	0.50285	5461.9	0.51569	7010.39	0.50316	8503.07
0.50346	10.3501	0.51599	785.8	0.51599	1110.52	0.49093	1570.92	0.51599	2652.56	0.50316	3440.37	0.51569	3896.38	0.50316	4600.46	0.50316	5461.94	0.51599	7010.42	0.50346	8503.2
0.50377	10.4527	0.5163	785.704	0.5163	1110.64	0.49124	1571.04	0.5163	2652.55	0.50346	3440.23	0.51599	3896.38	0.50346	4600.53	0.50346	5461.97	0.5163	7010.53	0.50377	8503.34
0.50407	10.5055	0.5166	785.641	0.5166	1110.8	0.49155	1571.07	0.5166	2652.5	0.50377	3440.4	0.5163	3896.34	0.50377	4600.62	0.50377	5461.85	0.5166	7010.55	0.50407	8503.35
0.50438	10.5334	0.51691	785.648	0.51691	1110.92	0.49185	1571.14	0.51691	2652.47	0.50407	3440.55	0.5166	3896.41	0.50407	4600.59	0.50407	5461.72	0.51691	7010.51	0.50438	8503.25
0.50469	10.5807	0.51721	785.631	0.51721	1110.79	0.49216	1571.08	0.51721	2652.42	0.50438	3440.63	0.51691	3896.61	0.50438	4600.59	0.50438	5461.54	0.51721	7010.44	0.50469	8503.21
0.50499	10.5384	0.51752	785.668	0.51752	1110.63	0.49246	1571.05	0.51752	2652.38	0.50469	3440.7	0.51721	3896.69	0.50469	4600.52	0.50469	5461.39	0.51752	7010.35	0.50499	8503.19
0.5053	10.5407	0.51782	785.876	0.51782	1110.57	0.49277	1571.15	0.51782	2652.25	0.50499	3440.64	0.51752	3896.79	0.50499	4600.45	0.50499	5461.44	0.51782	7010.53	0.5053	8503.09
0.5056	10.5659	0.51813	785.855	0.51813	1110.59	0.49307	1571.26	0.51813	2652.25	0.5053	3440.48	0.51782	3896.91	0.5053	4600.6	0.5053	5461.65	0.51813	7010.73	0.5056	8502.91
0.50591	10.4805	0.51844	785.864	0.51844	1110.64	0.49338	1571.46	0.51844	2652.41	0.5056	3440.46	0.51813	3897.01	0.5056	4600.79	0.5056	5461.73	0.51844	7010.71	0.50591	8503.07
0.50621	10.4583	0.51874	785.849	0.51874	1110.55	0.49368	1571.66	0.51874	2652.4	0.50591	3440.48	0.51844	3896.99	0.50591	4600.93	0.50591	5461.77	0.51874	7010.58	0.50621	8503.16
0.50652	10.5131	0.51905	785.659	0.51905	1110.39	0.49399	1571.62	0.51905	2652.3	0.50621	3440.46	0.51874	3896.96	0.50621	4601.1	0.50621	5461.79	0.51905	7010.34	0.50652	8503.08
0.50682	10.4356	0.51935	785.642	0.51935	1110.29	0.4943	1571.43	0.51935	2652.36	0.50652	3440.46	0.51905	3896.87	0.50652	4601.26	0.50652	5461.84	0.51935	7010.14	0.50682	8502.98
0.50713	10.3981	0.51966	785.761	0.51966	1110.32	0.4946	1571.26	0.51966	2652.28	0.50682	3440.31	0.51935	3896.7	0.50682	4601.06	0.50682	5461.76	0.51966	7010.21	0.50713	8502.96
0.50744	10.3635	0.51996	785.873	0.51996	1110.4	0.49491	1571.21	0.51996	2652.2	0.50713	3440.16	0.51966	3896.6	0.50713	4600.84	0.50713	5461.79	0.51996	7010.44	0.50744	8502.97
0.50774	10.5486	0.52027	786.031	0.52027	1110.68	0.49521	1571.41	0.52027	2652.41	0.50744	3440.23	0.51996	3896.47	0.50744	4600.77	0.50744	5461.93	0.52027	7010.43	0.50774	8503.15
0.50805	10.6071	0.52057	786.07	0.52057	1111.04	0.49552	1571.56	0.52057	2652.74	0.50774	3440.28	0.52027	3896.39	0.50774	4600.74	0.50774	5461.88	0.52057	7010.28	0.50805	8503.19
0.50835	10.5817	0.52088	785.913	0.52088	1111.08	0.49582	1571.43	0.52088	2652.92	0.50805	3440.18	0.52057	3896.31	0.50805	4600.94	0.50805	5461.72	0.52088	7010.26	0.50835	8503.06
0.50866	10.6964	0.52119	785.8	0.52119	1111.14	0.49613	1571.41	0.52119	2652.81	0.50835	3440.12	0.52088	3896.34	0.50835	4601.14	0.50835	5461.58	0.52119	7010.34	0.50866	8503.1
0.50896	10.6889	0.52149	785.787	0.52149	1111.13	0.49643	1571.37	0.52149	2652.67	0.50866	3440.18	0.52119	3896.42	0.50866	4601.08	0.50866	5461.5	0.52149	7010.62	0.50896	8503.18
0.50927	10.5272	0.5218	785.912	0.5218	1111.25	0.49674	1571.47	0.5218	2652.57	0.50896	3440.33	0.52149	3896.51	0.50896	4601.06	0.50896	5461.45	0.5218	7010.63	0.50927	8503.05
0.50957	10.5282	0.5221	785.981	0.5221	1111.28	0.49705	1571.44	0.5221	2652.56	0.50927	3440.34	0.5218	3896.71	0.50927	4601.11	0.50927	5461.49	0.5221	7010.69	0.50957	8503.14
0.50988	10.7085	0.52241	786.021	0.52241	1111.18	0.49735	1571.34	0.52241	2652.63	0.50957	3440.34	0.5221	3896.88	0.50957	4601.13	0.50957	5461.67	0.52241	7010.77	0.50988	8503.19
0.51019	10.8762	0.52271	786.089	0.52271	1111.1	0.49766	1571.3	0.52271	2652.62	0.50988	3440.4	0.52241	3896.85	0.50988	4601.31	0.50988	5461.74	0.52271	7010.64	0.51019	8503.22
0.51049	10.8815	0.52302	786.141	0.52302	1111.12	0.49796	1571.23	0.52302	2652.66	0.51019	3440.56	0.52271	3896.71	0.51019	4601.42	0.51019	5461.89	0.52302	7010.66	0.51049	8503.28
0.5108	10.8993	0.52333	786.161	0.52333	1111.38	0.49827	1571.29	0.52333	2652.8	0.51049	3440.51	0.52302	3896.75	0.51049	4601.23	0.51049	5462.06	0.52333	7010.73	0.5108	8503.29
0.5111	10.9608	0.52363	786.23	0.52363	1111.37	0.49857	1571.5	0.52363	2652.73	0.5108	3440.39	0.52333	3896.74	0.5108	4601.1	0.5108	5462.24	0.52363	7010.71	0.5111	8503.3
0.51141	10.9892	0.52394	786.189	0.52394	1111.12	0.49888	1571.79	0.52394	2652.67	0.5111	3440.53	0.52363	3896.64	0.5111	4601.14	0.5111	5462.38	0.52394	7010.82	0.51141	8503.41
0.51171	10.9568	0.52424	786.111	0.52424	1111.07	0.49918	1571.79	0.52424	2652.53	0.51141	3440.53	0.52394	3896.55	0.51141	4601.16	0.51141	5462.3	0.52424	7010.99	0.51171	8503.5
0.51202	11.0528	0.52455	786.087	0.52455	1111.2	0.49949	1571.65	0.52455	2652.56	0.51171	3440.49	0.52424	3896.48	0.51171	4601.04	0.51171	5462.1	0.52455	7010.97	0.51202	8503.38
0.51232	10.9942	0.52485	785.996	0.52485	1111.3	0.4998	1571.53	0.52485	2652.72	0.51202	3440.59	0.52455	3896.43	0.51202	4601.08	0.51202	5461.72	0.52485	7010.84	0.51232	8503.25
0.51263	10.7189	0.52516	785.962	0.52516	1111.34	0.5001	1571.28	0.52516	2652.73	0.51232	3440.83	0.52485	3896.49	0.51232	4601.22	0.51232	5461.65	0.52516	7010.83	0.51263	8503.17
0.51294	10.5371	0.52546	786	0.52546	1111.33	0.50041	1571	0.52546	2652.81	0.51263	3440.94	0.52516	3896.44	0.51263	4601.3	0.51263	5461.76	0.52546	7010.89	0.51294	8503.05
0.51324	10.5063	0.52577	786.01	0.52577	1111.22	0.50071	1571.04	0.52577	2652.92	0.51294	3440.84	0.52546	3896.47	0.51294	4601.32	0.51294	5461.68	0.52577	7011.08	0.51324	8502.95
0.51355	10.4467	0.52608	785.957	0.52608	1111.1	0.50102	1571.14	0.52608	2652.97	0.51324	3440.74	0.52577	3896.63	0.51324	4601.16	0.51324	5461.63	0.52608	7011.17	0.51355	8503.03
0.51385	10.5489	0.52638	786.096	0.52638	1111.24	0.50132	1571.22	0.52638	2652.94	0.51355	3440.83	0.52608	3896.75	0.51355	4601.2	0.51355	5461.68	0.52638	7011.19	0.51385	8503.19
0.51416	10.6587	0.52669	786.35	0.52669	1111.37	0.50163	1571.25	0.52669	2652.9	0.51385	3440.82	0.52638	3896.71	0.51385	4601.33	0.51385	5461.77	0.52669	7011.12	0.51416	8503.27
0.51446	10.5697	0.52699	786.262	0.52699	1111.39	0.50194	1571.23	0.52699	2652.9	0.51416	3440.77	0.52669	3896.6	0.51416	4601.22	0.51416	5461.94	0.52699	7010.9	0.51446	8503.21
0.51477	10.4428	0.5273	786.074	0.5273	1111.55	0.50224	1571.19	0.5273	2653	0.51446	3440.76	0.52699	3896.6	0.51446	4601.11	0.51446	5461.93	0.5273	7010.8	0.51477	8503.22
0.51507	10.3046	0.5276	786.04	0.5276	1111.62	0.50255	1571.24	0.5276	2652.94	0.51477	3440.55	0.5273	3896.55	0.51477	4601.25	0.51477	5461.89	0.5276	7010.83	0.51507	8503.31
0.51538	10.3092	0.52791	785.958	0.52791	1111.56	0.50285	1571.57	0.52791	2652.84	0.51507	3440.41	0.5276	3896.53	0.51507	4601.45	0.51507	5461.8	0.52791	7010.97	0.51538	8503.44
0.51569	10.3953	0.52821	785.991	0.52821	1111.4	0.50316	1571.82	0.52821	2652.96	0.51538	3440.47	0.52791	3896.42	0.51538	4601.56	0.51538	5461.68	0.52821	7011.21	0.51569	8503.47
0.51599	10.4432	0.52852	786.099	0.52852	1111.39	0.50346	1571.84	0.52852	2653.23	0.51569	3440.54	0.52821	3896.39	0.51569	4601.44	0.51569	5461.65	0.52852	7011.32	0.51599	8503.45
0.5163	10.5158	0.52883	786.144	0.52883	1111.53	0.50377	1571.71	0.52883	2653.32	0.51599	3440.64	0.52852	3896.35	0.51599	4601.23	0.51599	5461.84	0.52883	7011.33	0.5163	8503.33
0.5166	10.6535	0.52913	786.072	0.52913	1111.59	0.50407	1571.59	0.52913	2653.28	0.5163	3440.81	0.52883	3896.32	0.5163	4601.08	0.5163	5462.04	0.52913	7011.24	0.5166	8503.17
0.51691	10.746	0.52944	786.12	0.52944	1111.71	0.50438	1571.61	0.52944	2653.29	0.5166	3440.87	0.52913	3896.29	0.5166	4601.1	0.5166	5462.17	0.52944	7011.23	0.51691	8503.16
0.51721	10.6944	0.52974	786.256	0.52974	1111.83	0.50469	1571.68	0.52974	2653.27	0.51691	3440.98	0.52944	3896.31	0.51691	4601.14	0.51691	5462.14	0.52974	7011.37	0.51721	8503.37
0.51752	10.8059	0.53005	786.372	0.53005	1111.83	0.50499	1571.68	0.53005	2653.17	0.51721	3441.2	0.52974	3896.37	0.51721	4601.18	0.51721	5461.98	0.53005	7011.21	0.51752	8503.49
0.51782	10.9374	0.53035	786.421	0.53035	1111.77	0.5053	1571.74	0.53035	2653.02	0.51752	3441.19	0.53005	3896.51	0.51752	4601.23	0.51752	5461.96	0.53035	7010.98	0.51782	8503.37
0.51813	10.9236	0.53066	786.378	0.53066	1111.55	0.5056	1571.8	0.53066	2652.96	0.51782	3441.13	0.53035	3896.63	0.51782	4601.41	0.51782	5462.1	0.53066	7010.99	0.51813	8503.24
0.51844	10.8875	0.53096	786.338	0.53096	1111.47	0.50591	1571.88	0.53096	2652.96	0.51813	3441.17	0.53066	3896.7	0.51813	4601.49	0.51813	5462.14	0.53096	7011.05	0.51844	8503.16
0.51874	10.995	0.53127	786.283	0.53127	1111.68	0.50621	1572.08	0.53127	2652.91	0.51844	3441.13	0.53096	3896.65	0.51844	4601.35	0.51844	5462.06	0.53127	7011.22	0.51874	8503.14
0.51905	11.0971	0.53158	786.231	0.53158	1111.95	0.50652	1572.1	0.53158	2652.88	0.51874	3441.03	0.53127	3896.68	0.51874	4601.3	0.51874	5462.18	0.53158	7011.37	0.51905	8503.13
0.51935	11.0602	0.53188	786.241	0.53188	1111.89	0.50682	1571.96	0.53188	2652.78	0.51905	3440.93	0.53158	3896.77	0.51905	4601.54	0.51905	5462.32	0.53188	7011.41	0.51935	8503.07
0.51966	11.0145	0.53219	786.273	0.53219	1111.74	0.50713	1571.8	0.53219	2652.65	0.51935	3441.02	0.53188	3896.79	0.51935	4601.68	0.51935	5462.23	0.53219	7011.39	0.51966	8503.21
0.51996	10.8937	0.53249	786.2	0.53249	1111.68	0.50744	1571.64	0.53249	2652.69	0.51966	3441.09	0.53219	3896.87	0.51966	4601.66	0.51966	5462.04	0.53249	7011.39	0.51996	8503.41
0.52027	10.8318	0.5328	786.203	0.5328	1111.86	0.50774	1571.62	0.5328	2652.94	0.51996	3441.1	0.53249	3896.89	0.51996	4601.8	0.51996	5461.94	0.5328	7011.21	0.52027	8503.37
0.52057	10.8881	0.5331	786.379	0.5331	1112	0.50805	1571.73	0.5331	2652.9	0.52027	3441.13	0.5328	3896.88	0.52027	4601.53	0.52027	5461.85	0.5331	7011.03	0.52057	8503.47
0.52088	11.0038	0.53341	786.451	0.53341	1112.13	0.50835	1571.76	0.53341	2652.66	0.52057	3441.01	0.5331	3896.9	0.52057	4601.11	0.52057	5461.73	0.53341	7010.84	0.52088	8503.6
0.52119	11.0439	0.53371	786.491	0.53371	1112.14	0.50866	1571.67	0.53371	2652.7	0.52088	3440.99	0.53341	3897.01	0.52088	4601.07	0.52088	5461.85	0.53371	7010.9	0.52119	8503.33
0.52149	11.1966	0.53402	786.564	0.53402	1112.11	0.50896	1571.73	0.53402	2653.12	0.52119	3441.05	0.53371	3897.03	0.52119	4601.14	0.52119	5461.88	0.53402	7011.03	0.52149	8503.23
0.5218	11.3638	0.53433	786.504	0.53433	1112.07	0.50927	1571.79	0.53433	2653.39	0.52149	3441.01	0.53402	3897.01	0.52149	4601.41	0.52149	5461.82	0.53433	7011.08	0.5218	8503.32
0.5221	11.266	0.53463	786.454	0.53463	1112.09	0.50957	1571.76	0.53463	2653.41	0.5218	3440.97	0.53433	3897.18	0.5218	4601.63	0.5218	5461.95	0.53463	7011.08	0.5221	8503.34
0.52241	11.1706	0.53494	786.357	0.53494	1112.15	0.50988	1571.64	0.53494	2653.29	0.5221	3441.05	0.53463	3897.39	0.5221	4601.59	0.5221	5462.1	0.53494	7010.87	0.52241	8503.47
0.52271	11.1694	0.53524	786.367	0.53524	1112.1	0.51019	1571.62	0.53524	2653.26	0.52241	3441.15	0.53494	3897.41	0.52241	4601.45	0.52241	5462.15	0.53524	7010.91	0.52271	8503.55
0.52302	11.0703	0.53555	786.445	0.53555	1111.94	0.51049	1571.71	0.53555	2653.35	0.52271	3441.23	0.53524	3897.3	0.52271	4601.33	0.52271	5462.15	0.53555	7011.11	0.52302	8503.55
0.52333	11.153	0.53585	786.355	0.53585	1111.89	0.5108	1571.81	0.53585	2653.35	0.52302	3441.4	0.53555	3897.23	0.52302	4601.27	0.52302	5462.16	0.53585	7011.17	0.52333	8503.54
0.52363	11.341	0.53616	786.324	0.53616	1111.99	0.5111	1572.02	0.53616	2653.28	0.52333	3441.47	0.53585	3897.17	0.52333	4601.26	0.52333	5462.22	0.53616	7011.19	0.52363	8503.47
0.52394	11.3816	0.53646	786.265	0.53646	1112.05	0.51141	1572.21	0.53646	2653.24	0.52363	3441.32	0.53616	3897.26	0.52363	4601.31	0.52363	5462.14	0.53646	7011.24	0.52394	8503.26
0.52424	11.2744	0.53677	786.129	0.53677	1111.93	0.51171	1572.25	0.53677	2653.28	0.52394	3441.04	0.53646	3897.31	0.52394	4601.41	0.52394	5462.03	0.53677	7011.36	0.52424	8503.16
0.52455	11.0567	0.53708	786.091	0.53708	1111.84	0.51202	1572.34	0.53708	2653.37	0.52424	3441	0.53677	3897.33	0.52424	4601.54	0.52424	5461.95	0.53708	7011.42	0.52455	8502.96
0.52485	10.9181	0.53738	786.157	0.53738	1111.81	0.51232	1572.56	0.53738	2653.36	0.52455	3441.14	0.53708	3897.37	0.52455	4601.57	0.52455	5462	0.53738	7011.37	0.52485	8503.09
0.52516	10.8222	0.53769	786.216	0.53769	1111.97	0.51263	1572.65	0.53769	2653.22	0.52485	3441.19	0.53738	3897.42	0.52485	4601.57	0.52485	5462.11	0.53769	7011.36	0.52516	8503.38
0.52546	11.0075	0.53799	786.482	0.53799	1112.12	0.51294	1572.45	0.53799	2653.2	0.52516	3441.22	0.53769	3897.51	0.52516	4601.73	0.52516	5462.11	0.53799	7011.31	0.52546	8503.4
0.52577	11.1615	0.5383	786.46	0.5383	1112.17	0.51324	1572.32	0.5383	2653.4	0.52546	3441.3	0.53799	3897.54	0.52546	4601.79	0.52546	5462.06	0.5383	7011.24	0.52577	8503.32
0.52608	11.0836	0.5386	786.373	0.5386	1112.1	0.51355	1572.39	0.5386	2653.48	0.52577	3441.38	0.5383	3897.54	0.52577	4601.75	0.52577	5462.11	0.5386	7011.19	0.52608	8503.35
0.52638	10.9991	0.53891	786.384	0.53891	1112.08	0.51385	1572.52	0.53891	2653.59	0.52608	3441.35	0.5386	3897.54	0.52608	4601.75	0.52608	5462.17	0.53891	7011.14	0.52638	8503.44
0.52669	11.0226	0.53921	786.447	0.53921	1112.22	0.51416	1572.66	0.53921	2653.67	0.52638	3441.43	0.53891	3897.6	0.52638	4601.68	0.52638	5462.23	0.53921	7011.12	0.52669	8503.6
0.52699	11.1542	0.53952	786.603	0.53952	1112.51	0.51446	1572.62	0.53952	2653.6	0.52669	3441.48	0.53921	3897.8	0.52669	4601.69	0.52669	5462.23	0.53952	7011.14	0.52699	8503.76
0.5273	11.1387	0.53983	786.651	0.53983	1112.62	0.51477	1572.46	0.53983	2653.35	0.52699	3441.45	0.53952	3897.81	0.52699	4601.64	0.52699	5462.2	0.53983	7011.23	0.5273	8503.68
0.5276	11.1354	0.54013	786.645	0.54013	1112.54	0.51507	1572.34	0.54013	2653.22	0.5273	3441.55	0.53983	3897.81	0.5273	4601.6	0.5273	5462.24	0.54013	7011.17	0.5276	8503.56
0.52791	11.0637	0.54044	786.56	0.54044	1112.22	0.51538	1572.2	0.54044	2653.28	0.5276	3441.72	0.54013	3897.83	0.5276	4601.57	0.5276	5462.16	0.54044	7011.13	0.52791	8503.48
0.52821	10.8312	0.54074	786.459	0.54074	1112.07	0.51569	1572.19	0.54074	2653.32	0.52791	3441.75	0.54044	3897.82	0.52791	4601.64	0.52791	5462.23	0.54074	7011.26	0.52821	8503.41
0.52852	10.8722	0.54105	786.422	0.54105	1112.22	0.51599	1572.15	0.54105	2653.44	0.52821	3441.61	0.54074	3897.87	0.52821	4601.73	0.52821	5462.28	0.54105	7011.44	0.52852	8503.35
0.52883	11.2114	0.54135	786.488	0.54135	1112.24	0.5163	1572.1	0.54135	2653.6	0.52852	3441.51	0.54105	3897.69	0.52852	4601.84	0.52852	5462.19	0.54135	7011.49	0.52883	8503.44
0.52913	11.3224	0.54166	786.546	0.54166	1112.26	0.5166	1572.08	0.54166	2653.76	0.52883	3441.39	0.54135	3897.6	0.52883	4601.78	0.52883	5462.09	0.54166	7011.26	0.52913	8503.71
0.52944	11.4042	0.54196	786.62	0.54196	1112.32	0.51691	1572.21	0.54196	2653.6	0.52913	3441.36	0.54166	3897.78	0.52913	4601.71	0.52913	5462.13	0.54196	7011.12	0.52944	8503.93
0.52974	11.3449	0.54227	786.862	0.54227	1112.29	0.51721	1572.34	0.54227	2653.47	0.52944	3441.34	0.54196	3897.75	0.52944	4601.86	0.52944	5462.12	0.54227	7011.16	0.52974	8503.82
0.53005	11.2982	0.54258	786.922	0.54258	1112.32	0.51752	1572.44	0.54258	2653.43	0.52974	3441.41	0.54227	3897.66	0.52974	4601.99	0.52974	5462.24	0.54258	7011.34	0.53005	8503.73
0.53035	11.2457	0.54288	786.652	0.54288	1112.35	0.51782	1572.61	0.54288	2653.48	0.53005	3441.56	0.54258	3897.68	0.53005	4601.93	0.53005	5462.44	0.54288	7011.44	0.53035	8503.61
0.53066	11.2458	0.54319	786.417	0.54319	1112.3	0.51813	1572.66	0.54319	2653.63	0.53035	3441.65	0.54288	3897.79	0.53035	4601.81	0.53035	5462.38	0.54319	7011.43	0.53066	8503.37
0.53096	11.2011	0.54349	786.241	0.54349	1112.19	0.51844	1572.65	0.54349	2653.8	0.53066	3441.65	0.54319	3897.78	0.53066	4601.8	0.53066	5462.33	0.54349	7011.52	0.53096	8503.39
0.53127	11.1529	0.5438	786.291	0.5438	1112.05	0.51874	1572.56	0.5438	2653.64	0.53096	3441.6	0.54349	3897.82	0.53096	4601.93	0.53096	5462.36	0.5438	7011.51	0.53127	8503.51
0.53158	11.1769	0.5441	786.532	0.5441	1111.95	0.51905	1572.48	0.5441	2653.51	0.53127	3441.51	0.5438	3897.84	0.53127	4602	0.53127	5462.45	0.5441	7011.59	0.53158	8503.69
0.53188	11.2241	0.54441	786.721	0.54441	1112.09	0.51935	1572.39	0.54441	2653.6	0.53158	3441.58	0.5441	3897.75	0.53158	4601.94	0.53158	5462.55	0.54441	7011.7	0.53188	8503.73
0.53219	11.2834	0.54471	786.826	0.54471	1112.21	0.51966	1572.34	0.54471	2653.71	0.53188	3441.71	0.54441	3897.6	0.53188	4601.81	0.53188	5462.69	0.54471	7011.77	0.53219	8503.72
0.53249	11.3806	0.54502	786.65	0.54502	1112.3	0.51996	1572.15	0.54502	2653.57	0.53219	3441.68	0.54471	3897.61	0.53219	4601.78	0.53219	5462.77	0.54502	7011.7	0.53249	8503.78
0.5328	11.4527	0.54533	786.449	0.54533	1112.44	0.52027	1572.08	0.54533	2653.3	0.53249	3441.71	0.54502	3897.72	0.53249	4601.72	0.53249	5462.75	0.54533	7011.54	0.5328	8503.76
0.5331	11.4632	0.54563	786.295	0.54563	1112.32	0.52057	1572.28	0.54563	2653.13	0.5328	3441.74	0.54533	3897.71	0.5328	4601.66	0.5328	5462.76	0.54563	7011.51	0.5331	8503.61
0.53341	11.3733	0.54594	786.3	0.54594	1112.09	0.52088	1572.31	0.54594	2653.23	0.5331	3441.75	0.54563	3897.77	0.5331	4601.67	0.5331	5462.67	0.54594	7011.51	0.53341	8503.68
0.53371	11.42	0.54624	786.417	0.54624	1112.18	0.52119	1572.33	0.54624	2653.37	0.53341	3441.42	0.54594	3897.79	0.53341	4601.6	0.53341	5462.65	0.54624	7011.57	0.53371	8503.81
0.53402	11.5375	0.54655	786.494	0.54655	1112.3	0.52149	1572.44	0.54655	2653.54	0.53371	3441.21	0.54624	3897.73	0.53371	4601.65	0.53371	5462.62	0.54655	7011.55	0.53402	8503.87
0.53433	11.7632	0.54685	786.605	0.54685	1112.26	0.5218	1572.56	0.54685	2653.73	0.53402	3441.29	0.54655	3897.88	0.53402	4601.81	0.53402	5462.57	0.54685	7011.42	0.53433	8503.91
0.53463	11.8733	0.54716	786.795	0.54716	1112.49	0.5221	1572.7	0.54716	2653.86	0.53433	3441.48	0.54685	3898.18	0.53433	4601.92	0.53433	5462.54	0.54716	7011.21	0.53463	8503.97
0.53494	11.7189	0.54747	786.921	0.54747	1112.87	0.52241	1572.85	0.54747	2653.85	0.53463	3441.64	0.54716	3898.29	0.53463	4602.03	0.53463	5462.47	0.54747	7011.02	0.53494	8504.09
0.53524	11.7412	0.54777	786.937	0.54777	1113.14	0.52271	1572.85	0.54777	2653.87	0.53494	3441.81	0.54747	3898.26	0.53494	4602.14	0.53494	5462.56	0.54777	7010.97	0.53524	8504.16
0.53555	11.8125	0.54808	786.911	0.54808	1113.17	0.52302	1572.8	0.54808	2653.87	0.53524	3441.9	0.54777	3898.24	0.53524	4602.2	0.53524	5462.69	0.54808	7011.15	0.53555	8503.86
0.53585	11.8506	0.54838	786.855	0.54838	1113.04	0.52333	1572.81	0.54838	2653.8	0.53555	3441.85	0.54808	3898.12	0.53555	4602.19	0.53555	5462.51	0.54838	7011.34	0.53585	8503.61
0.53616	11.8468	0.54869	786.821	0.54869	1113	0.52363	1572.75	0.54869	2653.87	0.53585	3441.89	0.54838	3898.23	0.53585	4602.14	0.53585	5462.36	0.54869	7011.43	0.53616	8503.61
0.53646	11.7134	0.54899	786.788	0.54899	1113	0.52394	1572.68	0.54899	2653.88	0.53616	3441.82	0.54869	3898.32	0.53616	4602.04	0.53616	5462.47	0.54899	7011.54	0.53646	8503.43
0.53677	11.6621	0.5493	786.86	0.5493	1112.92	0.52424	1572.72	0.5493	2653.86	0.53646	3441.77	0.54899	3898.3	0.53646	4602	0.53646	5462.6	0.5493	7011.68	0.53677	8503.3
0.53708	11.7493	0.5496	786.931	0.5496	1112.91	0.52455	1572.77	0.5496	2653.9	0.53677	3441.94	0.5493	3898.15	0.53677	4601.95	0.53677	5462.52	0.5496	7011.73	0.53708	8503.45
0.53738	11.9104	0.54991	786.861	0.54991	1112.97	0.52485	1572.92	0.54991	2653.82	0.53708	3441.91	0.5496	3897.93	0.53708	4601.91	0.53708	5462.48	0.54991	7011.73	0.53738	8503.64
0.53769	12.1903	0.55022	786.886	0.55022	1112.75	0.52516	1573.1	0.55022	2653.67	0.53738	3441.76	0.54991	3897.85	0.53738	4601.91	0.53738	5462.54	0.55022	7011.7	0.53769	8503.9
0.53799	12.2143	0.55052	786.98	0.55052	1112.65	0.52546	1573.31	0.55052	2653.75	0.53769	3441.78	0.55022	3897.96	0.53769	4601.97	0.53769	5462.64	0.55052	7011.56	0.53799	8504.13
0.5383	11.9685	0.55083	787.132	0.55083	1112.83	0.52577	1573.24	0.55083	2653.91	0.53799	3441.9	0.55052	3898.01	0.53799	4601.89	0.53799	5462.74	0.55083	7011.44	0.5383	8504.03
0.5386	11.837	0.55113	787.154	0.55113	1112.91	0.52608	1573.08	0.55113	2653.97	0.5383	3442.03	0.55083	3897.94	0.5383	4601.79	0.5383	5462.86	0.55113	7011.37	0.5386	8503.75
0.53891	11.8976	0.55144	787.051	0.55144	1112.98	0.52638	1572.93	0.55144	2653.97	0.5386	3442.12	0.55113	3898.01	0.5386	4601.94	0.5386	5462.98	0.55144	7011.32	0.53891	8503.56
0.53921	11.9899	0.55174	786.938	0.55174	1113.04	0.52669	1572.99	0.55174	2653.88	0.53891	3442.08	0.55144	3898.14	0.53891	4602.08	0.53891	5463.16	0.55174	7011.19	0.53921	8503.76
0.53952	11.8159	0.55205	786.841	0.55205	1112.95	0.52699	1573.16	0.55205	2653.91	0.53921	3441.95	0.55174	3898.21	0.53921	4602.12	0.53921	5463.15	0.55205	7011.2	0.53952	8503.97
0.53983	11.7979	0.55235	786.901	0.55235	1112.85	0.5273	1573.14	0.55235	2654.17	0.53952	3441.89	0.55205	3898.18	0.53952	4602.25	0.53952	5462.97	0.55235	7011.32	0.53983	8503.96
0.54013	11.8047	0.55266	787.017	0.55266	1112.86	0.5276	1573.05	0.55266	2654.2	0.53983	3441.78	0.55235	3898.08	0.53983	4602.33	0.53983	5462.68	0.55266	7011.53	0.54013	8504
0.54044	11.7685	0.55297	787.172	0.55297	1112.72	0.52791	1573.01	0.55297	2654.04	0.54013	3441.81	0.55266	3898.13	0.54013	4602.15	0.54013	5462.55	0.55297	7011.6	0.54044	8503.92
0.54074	11.6896	0.55327	787.29	0.55327	1112.63	0.52821	1572.91	0.55327	2653.93	0.54044	3441.96	0.55297	3898.17	0.54044	4601.97	0.54044	5462.74	0.55327	7011.6	0.54074	8503.84
0.54105	11.7769	0.55358	787.281	0.55358	1112.67	0.52852	1572.85	0.55358	2653.98	0.54074	3441.88	0.55327	3898.06	0.54074	4601.92	0.54074	5462.96	0.55358	7011.61	0.54105	8503.85
0.54135	11.8478	0.55388	787.168	0.55388	1112.7	0.52883	1572.93	0.55388	2654	0.54105	3442	0.55358	3898.03	0.54105	4601.85	0.54105	5463.06	0.55388	7011.56	0.54135	8503.89
0.54166	11.9227	0.55419	787.099	0.55419	1112.63	0.52913	1573.02	0.55419	2654.11	0.54135	3442.21	0.55388	3898.01	0.54135	4602.06	0.54135	5462.99	0.55419	7011.56	0.54166	8504.04
0.54196	11.9406	0.55449	787.222	0.55449	1112.67	0.52944	1573.13	0.55449	2654.18	0.54166	3442.19	0.55419	3898.11	0.54166	4602.11	0.54166	5463.01	0.55449	7011.68	0.54196	8504.2
0.54227	11.9664	0.5548	787.408	0.5548	1112.65	0.52974	1573.08	0.5548	2654.13	0.54196	3442.07	0.55449	3898.31	0.54196	4602.09	0.54196	5463.03	0.5548	7011.64	0.54227	8504.08
0.54258	12.1567	0.5551	787.548	0.5551	1112.61	0.53005	1572.92	0.5551	2654.1	0.54227	3442.15	0.5548	3898.53	0.54227	4602.19	0.54227	5463	0.5551	7011.59	0.54258	8503.96
0.54288	12.188	0.55541	787.692	0.55541	1112.71	0.53035	1572.95	0.55541	2654.02	0.54258	3442.23	0.5551	3898.57	0.54258	4602.27	0.54258	5463.01	0.55541	7011.7	0.54288	8504.03
0.54319	12.1255	0.55572	787.63	0.55572	1112.81	0.53066	1573.11	0.55572	2653.89	0.54288	3442.23	0.55541	3898.45	0.54288	4602.38	0.54288	5463.06	0.55572	7011.75	0.54319	8503.91
0.54349	12.1824	0.55602	787.511	0.55602	1112.82	0.53096	1573.3	0.55602	2653.92	0.54319	3442.4	0.55572	3898.32	0.54319	4602.56	0.54319	5463.14	0.55602	7011.9	0.54349	8503.76
0.5438	12.3216	0.55633	787.319	0.55633	1112.91	0.53127	1573.31	0.55633	2654.14	0.54349	3442.57	0.55602	3898.39	0.54349	4602.62	0.54349	5463.1	0.55633	7011.97	0.5438	8503.74
0.5441	12.3158	0.55663	787.146	0.55663	1112.95	0.53158	1573.37	0.55663	2654.35	0.5438	3442.62	0.55633	3898.4	0.5438	4602.43	0.5438	5462.86	0.55663	7012.06	0.5441	8503.76
0.54441	12.2961	0.55694	787.026	0.55694	1112.74	0.53188	1573.38	0.55694	2654.41	0.5441	3442.55	0.55663	3898.33	0.5441	4602.22	0.5441	5462.69	0.55694	7012.23	0.54441	8503.88
0.54471	12.1508	0.55724	787.086	0.55724	1112.65	0.53219	1573.15	0.55724	2654.3	0.54441	3442.32	0.55694	3898.33	0.54441	4602.19	0.54441	5462.49	0.55724	7012.27	0.54471	8504.07
0.54502	12.0608	0.55755	787.135	0.55755	1112.88	0.53249	1573.02	0.55755	2654.15	0.54471	3442.05	0.55724	3898.29	0.54471	4602.16	0.54471	5462.37	0.55755	7012.18	0.54502	8504.08
0.54533	11.975	0.55785	787.206	0.55785	1112.96	0.5328	1573.16	0.55785	2653.96	0.54502	3441.97	0.55755	3898.43	0.54502	4602.16	0.54502	5462.38	0.55785	7012.17	0.54533	8503.97
0.54563	11.8601	0.55816	787.255	0.55816	1112.93	0.5331	1573.17	0.55816	2653.83	0.54533	3442.07	0.55785	3898.59	0.54533	4602.15	0.54533	5462.51	0.55816	7012.35	0.54563	8503.86
0.54594	11.9179	0.55847	787.265	0.55847	1112.96	0.53341	1573.06	0.55847	2653.77	0.54563	3442.2	0.55816	3898.76	0.54563	4602.09	0.54563	5462.77	0.55847	7012.39	0.54594	8503.72
0.54624	12.0511	0.55877	787.492	0.55877	1113.03	0.53371	1573.01	0.55877	2653.79	0.54594	3442.29	0.55847	3898.99	0.54594	4602.02	0.54594	5462.8	0.55877	7012.34	0.54624	8503.78
0.54655	12.1366	0.55908	787.793	0.55908	1113.1	0.53402	1572.97	0.55908	2654.02	0.54624	3442.24	0.55877	3899.17	0.54624	4602.04	0.54624	5462.64	0.55908	7012.36	0.54655	8503.97
0.54685	12.2277	0.55938	787.826	0.55938	1113.16	0.53433	1573.03	0.55938	2654.2	0.54655	3442.19	0.55908	3899.09	0.54655	4602.33	0.54655	5462.69	0.55938	7012.35	0.54685	8504.09
0.54716	12.3212	0.55969	787.792	0.55969	1113.04	0.53463	1573.09	0.55969	2654.14	0.54685	3442.12	0.55938	3898.86	0.54685	4602.57	0.54685	5462.91	0.55969	7012.39	0.54716	8504.18
0.54747	12.5071	0.55999	787.615	0.55999	1112.92	0.53494	1572.94	0.55999	2654.21	0.54716	3442.05	0.55969	3898.73	0.54716	4602.55	0.54716	5463.02	0.55999	7012.28	0.54747	8504.07
0.54777	12.4619	0.5603	787.478	0.5603	1113.06	0.53524	1572.94	0.5603	2654.12	0.54747	3442.08	0.55999	3898.61	0.54747	4602.51	0.54747	5462.94	0.5603	7012.15	0.54777	8503.9
0.54808	12.3296	0.5606	787.549	0.5606	1113.19	0.53555	1573.05	0.5606	2654.03	0.54777	3442.13	0.5603	3898.61	0.54777	4602.46	0.54777	5462.96	0.5606	7012.08	0.54808	8503.88
0.54838	12.2944	0.56091	787.767	0.56091	1113.33	0.53585	1573.23	0.56091	2654.17	0.54808	3442.21	0.5606	3898.65	0.54808	4602.44	0.54808	5462.98	0.56091	7012.15	0.54838	8503.89
0.54869	12.1551	0.56122	787.985	0.56122	1113.34	0.53616	1573.37	0.56122	2654.48	0.54838	3442.19	0.56091	3898.62	0.54838	4602.43	0.54838	5463.04	0.56122	7012.24	0.54869	8503.96
0.54899	12.129	0.56152	787.888	0.56152	1113.33	0.53646	1573.38	0.56152	2654.58	0.54869	3442.19	0.56122	3898.65	0.54869	4602.44	0.54869	5463.27	0.56152	7012.18	0.54899	8504.02
0.5493	12.3169	0.56183	787.783	0.56183	1113.37	0.53677	1573.37	0.56183	2654.5	0.54899	3442.32	0.56152	3898.66	0.54899	4602.3	0.54899	5463.34	0.56183	7012.05	0.5493	8503.92
0.5496	12.5246	0.56213	787.794	0.56213	1113.37	0.53708	1573.36	0.56213	2654.39	0.5493	3442.42	0.56183	3898.78	0.5493	4602.28	0.5493	5463.23	0.56213	7012.01	0.5496	8503.89
0.54991	12.5438	0.56244	787.935	0.56244	1113.26	0.53738	1573.46	0.56244	2654.28	0.5496	3442.45	0.56213	3898.91	0.5496	4602.43	0.5496	5463.2	0.56244	7012.02	0.54991	8503.95
0.55022	12.4398	0.56274	787.98	0.56274	1113.11	0.53769	1573.52	0.56274	2654.43	0.54991	3442.36	0.56244	3898.95	0.54991	4602.39	0.54991	5463.23	0.56274	7012.08	0.55022	8504.04
0.55052	12.317	0.56305	787.906	0.56305	1113.12	0.53799	1573.59	0.56305	2654.57	0.55022	3442.22	0.56274	3898.92	0.55022	4602.2	0.55022	5463.13	0.56305	7012.01	0.55052	8504.26
0.55083	12.2786	0.56335	787.778	0.56335	1113.12	0.5383	1573.64	0.56335	2654.55	0.55052	3442.32	0.56305	3898.84	0.55052	4602.13	0.55052	5463.06	0.56335	7011.89	0.55083	8504.37
0.55113	12.3527	0.56366	787.74	0.56366	1113.15	0.5386	1573.64	0.56366	2654.5	0.55083	3442.62	0.56335	3898.8	0.55083	4602.09	0.55083	5462.86	0.56366	7011.97	0.55113	8504.48
0.55144	12.5036	0.56397	787.696	0.56397	1113.24	0.53891	1573.55	0.56397	2654.5	0.55113	3442.8	0.56366	3898.83	0.55113	4602	0.55113	5462.8	0.56397	7012.17	0.55144	8504.51
0.55174	12.6156	0.56427	787.572	0.56427	1113.3	0.53921	1573.39	0.56427	2654.54	0.55144	3442.72	0.56397	3898.86	0.55144	4602.01	0.55144	5462.87	0.56427	7012.33	0.55174	8504.38
0.55205	12.4414	0.56458	787.544	0.56458	1113.28	0.53952	1573.4	0.56458	2654.36	0.55174	3442.77	0.56427	3898.64	0.55174	4602.17	0.55174	5462.99	0.56458	7012.29	0.55205	8504.33
0.55235	12.2528	0.56488	787.553	0.56488	1113.27	0.53983	1573.58	0.56488	2654.33	0.55205	3443.01	0.56458	3898.59	0.55205	4602.23	0.55205	5463.38	0.56488	7012.21	0.55235	8504.32
0.55266	12.0765	0.56519	787.425	0.56519	1113.27	0.54013	1573.49	0.56519	2654.63	0.55235	3443.06	0.56488	3898.66	0.55235	4602.1	0.55235	5463.53	0.56519	7011.97	0.55266	8504.32
0.55297	12.0557	0.56549	787.439	0.56549	1113.34	0.54044	1573.52	0.56549	2654.89	0.55266	3442.92	0.56519	3898.64	0.55266	4602.07	0.55266	5463.44	0.56549	7011.93	0.55297	8504.51
0.55327	12.2304	0.5658	787.524	0.5658	1113.29	0.54074	1573.79	0.5658	2655.04	0.55297	3442.86	0.56549	3898.58	0.55297	4602.27	0.55297	5463.33	0.5658	7012.18	0.55327	8504.6
0.55358	12.29	0.5661	787.509	0.5661	1113.14	0.54105	1574.05	0.5661	2655.24	0.55327	3442.87	0.5658	3898.67	0.55327	4602.49	0.55327	5463.34	0.5661	7012.27	0.55358	8504.55
0.55388	12.3209	0.56641	787.368	0.56641	1112.98	0.54135	1574.05	0.56641	2655.24	0.55358	3442.93	0.5661	3898.81	0.55358	4602.54	0.55358	5463.21	0.56641	7012.15	0.55388	8504.35
0.55419	12.5431	0.56672	787.277	0.56672	1112.97	0.54166	1573.96	0.56672	2655.06	0.55388	3442.87	0.56641	3898.78	0.55388	4602.53	0.55388	5462.95	0.56672	7012.16	0.55419	8504.52
0.55449	12.6433	0.56702	787.278	0.56702	1113.07	0.54196	1573.88	0.56702	2654.99	0.55419	3442.91	0.56672	3898.92	0.55419	4602.43	0.55419	5462.91	0.56702	7012.08	0.55449	8504.77
0.5548	12.5471	0.56733	787.375	0.56733	1113.31	0.54227	1573.84	0.56733	2654.98	0.55449	3442.95	0.56702	3899.03	0.55449	4602.44	0.55449	5462.84	0.56733	7012.05	0.5548	8504.88
0.5551	12.4748	0.56763	787.61	0.56763	1113.54	0.54258	1573.89	0.56763	2655.09	0.5548	3442.84	0.56733	3899.1	0.5548	4602.49	0.5548	5462.85	0.56763	7012.19	0.5551	8504.82
0.55541	12.4022	0.56794	787.797	0.56794	1113.61	0.54288	1573.88	0.56794	2654.98	0.5551	3442.71	0.56763	3899.08	0.5551	4602.56	0.5551	5462.96	0.56794	7012.31	0.55541	8504.65
0.55572	12.3273	0.56824	787.821	0.56824	1113.47	0.54319	1573.84	0.56824	2654.77	0.55541	3442.58	0.56794	3898.94	0.55541	4602.48	0.55541	5462.86	0.56824	7012.44	0.55572	8504.49
0.55602	12.1837	0.56855	787.681	0.56855	1113.3	0.54349	1573.97	0.56855	2654.78	0.55572	3442.58	0.56824	3898.88	0.55572	4602.45	0.55572	5462.74	0.56855	7012.58	0.55602	8504.25
0.55633	12.2819	0.56885	787.693	0.56885	1113.33	0.5438	1574.02	0.56885	2654.94	0.55602	3442.63	0.56855	3898.72	0.55602	4602.5	0.55602	5462.89	0.56885	7012.52	0.55633	8504.14
0.55663	12.481	0.56916	787.694	0.56916	1113.36	0.5441	1573.84	0.56916	2654.89	0.55633	3442.73	0.56885	3898.66	0.55633	4602.41	0.55633	5463.13	0.56916	7012.47	0.55663	8504.21
0.55694	12.5839	0.56947	787.59	0.56947	1113.29	0.54441	1573.74	0.56947	2654.89	0.55663	3442.72	0.56916	3898.82	0.55663	4602.43	0.55663	5463.52	0.56947	7012.5	0.55694	8504.33
0.55724	12.4913	0.56977	787.542	0.56977	1113.4	0.54471	1573.72	0.56977	2655.01	0.55694	3442.61	0.56947	3898.91	0.55694	4602.53	0.55694	5463.7	0.56977	7012.59	0.55724	8504.28
0.55755	12.3836	0.57008	787.653	0.57008	1113.67	0.54502	1573.79	0.57008	2655.03	0.55724	3442.59	0.56977	3899.09	0.55724	4602.58	0.55724	5463.58	0.57008	7012.4	0.55755	8504.16
0.55785	12.561	0.57038	787.85	0.57038	1113.81	0.54533	1573.91	0.57038	2654.99	0.55755	3442.6	0.57008	3899.16	0.55755	4602.59	0.55755	5463.46	0.57038	7012.37	0.55785	8504.11
0.55816	12.7765	0.57069	788.072	0.57069	1113.72	0.54563	1574.04	0.57069	2655.11	0.55785	3442.56	0.57038	3899.12	0.55785	4602.62	0.55785	5463.45	0.57069	7012.65	0.55816	8504.18
0.55847	12.9915	0.57099	788.194	0.57099	1113.75	0.54594	1574.22	0.57099	2655.13	0.55816	3442.53	0.57069	3899.21	0.55816	4602.61	0.55816	5463.43	0.57099	7012.82	0.55847	8504.29
0.55877	13.0215	0.5713	788.185	0.5713	1113.8	0.54624	1574.24	0.5713	2655.06	0.55847	3442.65	0.57099	3899.19	0.55847	4602.46	0.55847	5463.41	0.5713	7012.65	0.55877	8504.24
0.55908	12.7697	0.57161	788.043	0.57161	1113.73	0.54655	1574.04	0.57161	2655.01	0.55877	3442.65	0.5713	3899.12	0.55877	4602.37	0.55877	5463.46	0.57161	7012.34	0.55908	8504.26
0.55938	12.5116	0.57191	787.856	0.57191	1113.63	0.54685	1573.91	0.57191	2654.91	0.55908	3442.67	0.57161	3899.14	0.55908	4602.42	0.55908	5463.39	0.57191	7012.33	0.55938	8504.39
0.55969	12.4996	0.57222	787.871	0.57222	1113.84	0.54716	1573.77	0.57222	2654.77	0.55938	3442.96	0.57191	3899.19	0.55938	4602.52	0.55938	5463.46	0.57222	7012.45	0.55969	8504.47
0.55999	12.518	0.57252	787.951	0.57252	1113.95	0.54747	1573.69	0.57252	2654.74	0.55969	3443.33	0.57222	3899.27	0.55969	4602.7	0.55969	5463.55	0.57252	7012.61	0.55999	8504.58
0.5603	12.646	0.57283	787.918	0.57283	1113.91	0.54777	1573.82	0.57283	2654.93	0.55999	3443.55	0.57252	3899.25	0.55999	4602.81	0.55999	5463.77	0.57283	7012.56	0.5603	8504.6
0.5606	12.7582	0.57313	787.913	0.57313	1114.04	0.54808	1573.98	0.57313	2655.02	0.5603	3443.48	0.57283	3899.2	0.5603	4602.84	0.5603	5463.65	0.57313	7012.46	0.5606	8504.57
0.56091	12.7698	0.57344	787.862	0.57344	1114.26	0.54838	1574.04	0.57344	2655.02	0.5606	3443.24	0.57313	3899.33	0.5606	4602.92	0.5606	5463.41	0.57344	7012.6	0.56091	8504.62
0.56122	12.7864	0.57374	787.889	0.57374	1114.45	0.54869	1574.09	0.57374	2654.95	0.56091	3443.42	0.57344	3899.3	0.56091	4603.08	0.56091	5463.41	0.57374	7012.63	0.56122	8504.63
0.56152	12.7416	0.57405	787.858	0.57405	1114.51	0.54899	1574.2	0.57405	2654.98	0.56122	3443.55	0.57374	3899.2	0.56122	4603.16	0.56122	5463.5	0.57405	7012.56	0.56152	8504.53
0.56183	12.7456	0.57436	787.91	0.57436	1114.43	0.5493	1574.15	0.57436	2655.11	0.56152	3443.56	0.57405	3899.35	0.56152	4603.2	0.56152	5463.67	0.57436	7012.55	0.56183	8504.37
0.56213	12.9045	0.57466	788.017	0.57466	1114.28	0.5496	1574.08	0.57466	2655.18	0.56183	3443.54	0.57436	3899.54	0.56183	4603.25	0.56183	5463.63	0.57466	7012.44	0.56213	8504.24
0.56244	13.0136	0.57497	788.127	0.57497	1114.27	0.54991	1574.14	0.57497	2655.06	0.56213	3443.42	0.57466	3899.48	0.56213	4603.28	0.56213	5463.59	0.57497	7012.51	0.56244	8503.96
0.56274	13.0221	0.57527	788.11	0.57527	1114.19	0.55022	1574.23	0.57527	2654.98	0.56244	3443.29	0.57497	3899.48	0.56244	4603.38	0.56244	5463.56	0.57527	7012.55	0.56274	8503.92
0.56305	13.0841	0.57558	787.939	0.57558	1114.14	0.55052	1574.24	0.57558	2655.16	0.56274	3443.29	0.57527	3899.48	0.56274	4603.36	0.56274	5463.61	0.57558	7012.57	0.56305	8504.23
0.56335	13.1787	0.57588	787.908	0.57588	1114.21	0.55083	1574.18	0.57588	2655.23	0.56305	3443.39	0.57558	3899.51	0.56305	4603.24	0.56305	5463.77	0.57588	7012.59	0.56335	8504.46
0.56366	13.1203	0.57619	787.934	0.57619	1114.32	0.55113	1574.23	0.57619	2655.17	0.56335	3443.43	0.57588	3899.57	0.56335	4603.06	0.56335	5463.75	0.57619	7012.68	0.56366	8504.6
0.56397	13.0829	0.57649	787.922	0.57649	1114.41	0.55144	1574.26	0.57649	2655.15	0.56366	3443.49	0.57619	3899.51	0.56366	4602.88	0.56366	5463.69	0.57649	7012.83	0.56397	8504.76
0.56427	13.2087	0.5768	788.014	0.5768	1114.36	0.55174	1574.1	0.5768	2655.3	0.56397	3443.64	0.57649	3899.35	0.56397	4602.84	0.56397	5463.73	0.5768	7012.92	0.56427	8505.18
0.56458	13.393	0.57711	788.064	0.57711	1114.18	0.55205	1573.9	0.57711	2655.43	0.56427	3443.66	0.5768	3899.36	0.56427	4603.13	0.56427	5463.73	0.57711	7013.03	0.56458	8505.44
0.56488	13.3247	0.57741	788.23	0.57741	1114.25	0.55235	1573.7	0.57741	2655.47	0.56458	3443.56	0.57711	3899.31	0.56458	4603.38	0.56458	5463.73	0.57741	7013.07	0.56488	8505.42
0.56519	13.1907	0.57772	788.291	0.57772	1114.32	0.55266	1573.61	0.57772	2655.38	0.56488	3443.45	0.57741	3899.21	0.56488	4603.38	0.56488	5463.68	0.57772	7012.94	0.56519	8505.21
0.56549	13.1969	0.57802	788.101	0.57802	1114.41	0.55297	1573.63	0.57802	2655.2	0.56519	3443.41	0.57772	3899.14	0.56519	4603.2	0.56519	5463.53	0.57802	7012.8	0.56549	8505.12
0.5658	13.2302	0.57833	788.083	0.57833	1114.37	0.55327	1573.75	0.57833	2655.2	0.56549	3443.37	0.57802	3899.19	0.56549	4603	0.56549	5463.36	0.57833	7012.94	0.5658	8504.97
0.5661	13.3154	0.57863	788.217	0.57863	1114.41	0.55358	1574.02	0.57863	2655.29	0.5658	3443.35	0.57833	3899.44	0.5658	4603.04	0.5658	5463.4	0.57863	7013.04	0.5661	8504.86
0.56641	13.3967	0.57894	788.259	0.57894	1114.68	0.55388	1574.08	0.57894	2655.38	0.5661	3443.32	0.57863	3899.68	0.5661	4603.17	0.5661	5463.55	0.57894	7013	0.56641	8504.81
0.56672	13.4244	0.57924	788.038	0.57924	1114.79	0.55419	1573.97	0.57924	2655.35	0.56641	3443.38	0.57894	3899.88	0.56641	4603.19	0.56641	5463.62	0.57924	7013.16	0.56672	8504.93
0.56702	13.5546	0.57955	787.955	0.57955	1114.82	0.55449	1573.99	0.57955	2655.38	0.56672	3443.45	0.57924	3899.83	0.56672	4603.17	0.56672	5463.65	0.57955	7013.21	0.56702	8505.12
0.56733	13.7288	0.57986	788.077	0.57986	1114.76	0.5548	1574.02	0.57986	2655.5	0.56702	3443.52	0.57955	3899.64	0.56702	4603.08	0.56702	5463.76	0.57986	7013.17	0.56733	8505.17
0.56763	13.6771	0.58016	788.266	0.58016	1114.62	0.5551	1574.19	0.58016	2655.67	0.56733	3443.54	0.57986	3899.6	0.56733	4602.99	0.56733	5463.91	0.58016	7012.96	0.56763	8505.12
0.56794	13.4458	0.58047	788.335	0.58047	1114.57	0.55541	1574.3	0.58047	2655.71	0.56763	3443.61	0.58016	3899.57	0.56763	4603.07	0.56763	5463.97	0.58047	7012.93	0.56794	8505.13
0.56824	13.33	0.58077	788.321	0.58077	1114.54	0.55572	1574.43	0.58077	2655.84	0.56794	3443.71	0.58047	3899.58	0.56794	4603.25	0.56794	5464.03	0.58077	7012.96	0.56824	8505.17
0.56855	13.2583	0.58108	788.323	0.58108	1114.57	0.55602	1574.48	0.58108	2655.97	0.56824	3443.69	0.58077	3899.72	0.56824	4603.24	0.56824	5464.17	0.58108	7013.01	0.56855	8505.17
0.56885	13.2674	0.58138	788.376	0.58138	1114.6	0.55633	1574.37	0.58138	2656	0.56855	3443.61	0.58108	3899.81	0.56855	4603.09	0.56855	5464.21	0.58138	7012.93	0.56885	8505.21
0.56916	13.2956	0.58169	788.434	0.58169	1114.72	0.55663	1574.3	0.58169	2656.09	0.56885	3443.66	0.58138	3899.92	0.56885	4602.96	0.56885	5464.26	0.58169	7012.88	0.56916	8505.14
0.56947	13.3278	0.58199	788.252	0.58199	1114.82	0.55694	1574.26	0.58199	2656.19	0.56916	3443.69	0.58169	3899.93	0.56916	4602.89	0.56916	5464.36	0.58199	7012.88	0.56947	8504.98
0.56977	13.2954	0.5823	788.091	0.5823	1114.89	0.55724	1574.18	0.5823	2656.29	0.56947	3443.63	0.58199	3899.83	0.56947	4602.88	0.56947	5464.22	0.5823	7012.94	0.56977	8504.99
0.57008	13.3266	0.58261	788.126	0.58261	1114.85	0.55755	1574.04	0.58261	2656.27	0.56977	3443.62	0.5823	3899.83	0.56977	4602.84	0.56977	5464.09	0.58261	7013.07	0.57008	8505.07
0.57038	13.2443	0.58291	788.295	0.58291	1114.85	0.55785	1574.02	0.58291	2656.04	0.57008	3443.6	0.58261	3899.7	0.57008	4602.79	0.57008	5464.07	0.58291	7013.13	0.57038	8505.21
0.57069	13.2461	0.58322	788.526	0.58322	1114.89	0.55816	1574.09	0.58322	2655.79	0.57038	3443.73	0.58291	3899.81	0.57038	4602.78	0.57038	5464.08	0.58322	7013.21	0.57069	8505.17
0.57099	13.4572	0.58352	788.558	0.58352	1115.06	0.55847	1574.17	0.58352	2655.6	0.57069	3443.77	0.58322	3899.99	0.57069	4602.89	0.57069	5464.06	0.58352	7013.2	0.57099	8505.01
0.5713	13.6439	0.58383	788.6	0.58383	1115.1	0.55877	1574.16	0.58383	2655.63	0.57099	3443.68	0.58352	3899.9	0.57099	4603.1	0.57099	5464.18	0.58383	7013.16	0.5713	8505.02
0.57161	13.6812	0.58413	788.649	0.58413	1114.98	0.55908	1574.17	0.58413	2655.91	0.5713	3443.62	0.58383	3899.8	0.5713	4603.25	0.5713	5464.26	0.58413	7013.17	0.57161	8505.16
0.57191	13.5733	0.58444	788.766	0.58444	1114.95	0.55938	1574.27	0.58444	2656.01	0.57161	3443.69	0.58413	3899.88	0.57161	4603.37	0.57161	5464.18	0.58444	7013.09	0.57191	8505.42
0.57222	13.5933	0.58474	789.005	0.58474	1115.14	0.55969	1574.39	0.58474	2655.96	0.57191	3443.76	0.58444	3899.85	0.57191	4603.43	0.57191	5464.18	0.58474	7013.03	0.57222	8505.56
0.57252	13.5721	0.58505	788.942	0.58505	1115.28	0.55999	1574.27	0.58505	2655.97	0.57222	3443.77	0.58474	3899.87	0.57222	4603.26	0.57222	5464.19	0.58505	7013.15	0.57252	8505.56
0.57283	13.4013	0.58536	788.797	0.58536	1115.1	0.5603	1574.11	0.58536	2655.99	0.57252	3443.65	0.58505	3899.82	0.57252	4603.28	0.57252	5464.33	0.58536	7013.07	0.57283	8505.5
0.57313	13.3119	0.58566	788.83	0.58566	1115.08	0.5606	1574.11	0.58566	2656.07	0.57283	3443.51	0.58536	3899.67	0.57283	4603.61	0.57283	5464.37	0.58566	7012.85	0.57313	8505.46
0.57344	13.3367	0.58597	788.768	0.58597	1115.14	0.56091	1574.24	0.58597	2655.95	0.57313	3443.55	0.58566	3899.57	0.57313	4603.75	0.57313	5464.21	0.58597	7012.94	0.57344	8505.56
0.57374	13.3039	0.58627	788.704	0.58627	1114.96	0.56122	1574.34	0.58627	2655.9	0.57344	3443.61	0.58597	3899.59	0.57344	4603.66	0.57344	5464.2	0.58627	7012.99	0.57374	8505.59
0.57405	13.2063	0.58658	788.78	0.58658	1114.83	0.56152	1574.33	0.58658	2656.02	0.57374	3443.82	0.58627	3899.66	0.57374	4603.47	0.57374	5464.28	0.58658	7012.94	0.57405	8505.55
0.57436	13.1231	0.58688	788.84	0.58688	1114.83	0.56183	1574.47	0.58688	2655.92	0.57405	3443.99	0.58658	3899.76	0.57405	4603.39	0.57405	5464.33	0.58688	7013.07	0.57436	8505.59
0.57466	13.3051	0.58719	788.916	0.58719	1114.93	0.56213	1574.71	0.58719	2655.85	0.57436	3443.98	0.58688	3899.78	0.57436	4603.58	0.57436	5464.35	0.58719	7013.19	0.57466	8505.48
0.57497	13.4449	0.58749	788.773	0.58749	1115.01	0.56244	1574.81	0.58749	2655.84	0.57466	3443.91	0.58719	3899.76	0.57466	4603.77	0.57466	5464.33	0.58749	7013.35	0.57497	8505.3
0.57527	13.4463	0.5878	788.564	0.5878	1115	0.56274	1574.82	0.5878	2655.88	0.57497	3443.9	0.58749	3899.86	0.57497	4603.76	0.57497	5464.2	0.5878	7013.43	0.57527	8505.25
0.57558	13.4514	0.58811	788.603	0.58811	1114.98	0.56305	1574.93	0.58811	2655.91	0.57527	3444.06	0.5878	3899.93	0.57527	4603.7	0.57527	5464.02	0.58811	7013.29	0.57558	8505.31
0.57588	13.5994	0.58841	788.711	0.58841	1114.9	0.56335	1574.95	0.58841	2656.04	0.57558	3444.18	0.58811	3899.91	0.57558	4603.63	0.57558	5464.12	0.58841	7013.23	0.57588	8505.39
0.57619	13.7332	0.58872	788.683	0.58872	1114.86	0.56366	1574.68	0.58872	2656.19	0.57588	3444.09	0.58841	3899.82	0.57588	4603.57	0.57588	5464.41	0.58872	7013.13	0.57619	8505.4
0.57649	13.7551	0.58902	788.694	0.58902	1114.97	0.56397	1574.62	0.58902	2656.51	0.57619	3444.09	0.58872	3899.88	0.57619	4603.44	0.57619	5464.56	0.58902	7012.96	0.57649	8505.44
0.5768	13.7887	0.58933	788.796	0.58933	1115.06	0.56427	1574.66	0.58933	2656.71	0.57649	3444.12	0.58902	3900.04	0.57649	4603.47	0.57649	5464.62	0.58933	7013.02	0.5768	8505.47
0.57711	13.8364	0.58963	788.747	0.58963	1115.17	0.56458	1574.64	0.58963	2656.59	0.5768	3444.06	0.58933	3900.08	0.5768	4603.67	0.5768	5464.6	0.58963	7013.24	0.57711	8505.53
0.57741	13.9197	0.58994	788.778	0.58994	1115.29	0.56488	1574.73	0.58994	2656.51	0.57711	3444.07	0.58963	3900.07	0.57711	4603.8	0.57711	5464.53	0.58994	7013.24	0.57741	8505.43
0.57772	13.758	0.59024	788.877	0.59024	1115.46	0.56519	1574.75	0.59024	2656.68	0.57741	3444.07	0.58994	3900.2	0.57741	4603.84	0.57741	5464.46	0.59024	7013.34	0.57772	8505.34
0.57802	13.7767	0.59055	788.998	0.59055	1115.51	0.56549	1574.8	0.59055	2656.8	0.57772	3444.14	0.59024	3900.26	0.57772	4603.92	0.57772	5464.47	0.59055	7013.56	0.57802	8505.38
0.57833	14.0753	0.59086	789.095	0.59086	1115.48	0.5658	1574.86	0.59086	2656.97	0.57802	3444.19	0.59055	3900.38	0.57802	4603.95	0.57802	5464.42	0.59086	7013.76	0.57833	8505.62
0.57863	14.0866	0.59116	789.083	0.59116	1115.46	0.5661	1574.92	0.59116	2657.03	0.57833	3444.36	0.59086	3900.33	0.57833	4603.84	0.57833	5464.4	0.59116	7013.72	0.57863	8505.78
0.57894	13.948	0.59147	789.035	0.59147	1115.34	0.56641	1574.99	0.59147	2657.05	0.57863	3444.48	0.59116	3900.1	0.57863	4603.68	0.57863	5464.5	0.59147	7013.77	0.57894	8505.9
0.57924	14.0425	0.59177	789.118	0.59177	1115.25	0.56672	1574.89	0.59177	2657.21	0.57894	3444.5	0.59147	3900.11	0.57894	4603.52	0.57894	5464.58	0.59177	7013.83	0.57924	8505.83
0.57955	14.0086	0.59208	789.287	0.59208	1115.29	0.56702	1574.79	0.59208	2657.18	0.57924	3444.57	0.59177	3900.11	0.57924	4603.51	0.57924	5464.62	0.59208	7013.69	0.57955	8505.7
0.57986	13.9586	0.59238	789.205	0.59238	1115.48	0.56733	1574.8	0.59238	2657.22	0.57955	3444.59	0.59208	3900.11	0.57955	4603.7	0.57955	5464.56	0.59238	7013.64	0.57986	8505.7
0.58016	14.0038	0.59269	789.139	0.59269	1115.72	0.56763	1574.74	0.59269	2657.36	0.57986	3444.35	0.59238	3900.28	0.57986	4604.04	0.57986	5464.54	0.59269	7013.85	0.58016	8505.55
0.58047	14.1437	0.593	789.111	0.593	1115.84	0.56794	1574.68	0.593	2657.29	0.58016	3444.17	0.59269	3900.49	0.58016	4604.03	0.58016	5464.52	0.593	7013.82	0.58047	8505.39
0.58077	14.2205	0.5933	789.071	0.5933	1115.87	0.56824	1574.81	0.5933	2657.1	0.58047	3444.28	0.593	3900.55	0.58047	4603.82	0.58047	5464.41	0.5933	7013.56	0.58077	8505.42
0.58108	14.216	0.59361	789.057	0.59361	1115.88	0.56855	1575.09	0.59361	2657.01	0.58077	3444.44	0.5933	3900.52	0.58077	4603.87	0.58077	5464.35	0.59361	7013.47	0.58108	8505.45
0.58138	14.1273	0.59391	788.984	0.59391	1115.81	0.56885	1575.03	0.59391	2656.96	0.58108	3444.6	0.59361	3900.57	0.58108	4604	0.58108	5464.51	0.59391	7013.54	0.58138	8505.5
0.58169	14.0949	0.59422	788.818	0.59422	1115.61	0.56916	1574.84	0.59422	2656.96	0.58138	3444.53	0.59391	3900.76	0.58138	4604.1	0.58138	5464.51	0.59422	7013.65	0.58169	8505.64
0.58199	14.2278	0.59452	788.861	0.59452	1115.55	0.56947	1574.75	0.59452	2657.07	0.58169	3444.5	0.59422	3900.89	0.58169	4604.24	0.58169	5464.34	0.59452	7013.61	0.58199	8505.65
0.5823	14.1771	0.59483	788.951	0.59483	1115.85	0.56977	1574.81	0.59483	2657.05	0.58199	3444.54	0.59452	3900.85	0.58199	4604.33	0.58199	5464.19	0.59483	7013.46	0.5823	8505.63
0.58261	14.065	0.59513	789.115	0.59513	1116.12	0.57008	1574.98	0.59513	2657.01	0.5823	3444.57	0.59483	3900.83	0.5823	4604.33	0.5823	5464.23	0.59513	7013.48	0.58261	8505.7
0.58291	14.1694	0.59544	789.326	0.59544	1116.08	0.57038	1575.19	0.59544	2657.05	0.58261	3444.65	0.59513	3900.71	0.58261	4604.16	0.58261	5464.4	0.59544	7013.57	0.58291	8505.72
0.58322	14.2007	0.59575	789.386	0.59575	1116.07	0.57069	1575.23	0.59575	2657.15	0.58291	3444.67	0.59544	3900.51	0.58291	4604.11	0.58291	5464.51	0.59575	7013.67	0.58322	8505.67
0.58352	14.2475	0.59605	789.321	0.59605	1116.1	0.57099	1575.09	0.59605	2657.25	0.58322	3444.61	0.59575	3900.44	0.58322	4604.12	0.58322	5464.45	0.59605	7013.88	0.58352	8505.74
0.58383	14.4241	0.59636	789.349	0.59636	1116.07	0.5713	1575.14	0.59636	2657.19	0.58352	3444.55	0.59605	3900.51	0.58352	4604.06	0.58352	5464.53	0.59636	7014.01	0.58383	8505.83
0.58413	14.5352	0.59666	789.22	0.59666	1116.11	0.57161	1575.17	0.59666	2657.19	0.58383	3444.47	0.59636	3900.54	0.58383	4603.99	0.58383	5464.69	0.59666	7013.98	0.58413	8505.77
0.58444	14.4201	0.59697	789.188	0.59697	1116.39	0.57191	1575.09	0.59697	2657.22	0.58413	3444.34	0.59666	3900.53	0.58413	4603.91	0.58413	5464.64	0.59697	7013.96	0.58444	8505.66
0.58474	14.1598	0.59727	789.185	0.59727	1116.63	0.57222	1575	0.59727	2657.33	0.58444	3444.19	0.59697	3900.51	0.58444	4604	0.58444	5464.76	0.59727	7013.85	0.58474	8505.53
0.58505	14.0601	0.59758	789.246	0.59758	1116.7	0.57252	1574.85	0.59758	2657.4	0.58474	3444.19	0.59727	3900.45	0.58474	4604.03	0.58474	5464.99	0.59758	7013.84	0.58505	8505.46
0.58536	14.1692	0.59788	789.348	0.59788	1116.74	0.57283	1574.77	0.59788	2657.27	0.58505	3444.34	0.59758	3900.52	0.58505	4604.12	0.58505	5464.9	0.59788	7013.96	0.58536	8505.42
0.58566	14.3241	0.59819	789.474	0.59819	1116.77	0.57313	1574.82	0.59819	2657.1	0.58536	3444.46	0.59788	3900.64	0.58536	4604.34	0.58536	5464.77	0.59819	7013.95	0.58566	8505.47
0.58597	14.3202	0.5985	789.55	0.5985	1116.79	0.57344	1575.12	0.5985	2657.16	0.58566	3444.5	0.59819	3900.81	0.58566	4604.37	0.58566	5464.73	0.5985	7013.89	0.58597	8505.46
0.58627	14.3226	0.5988	789.574	0.5988	1116.69	0.57374	1575.3	0.5988	2657.28	0.58597	3444.61	0.5985	3900.87	0.58597	4604.21	0.58597	5464.77	0.5988	7013.96	0.58627	8505.62
0.58658	14.454	0.59911	789.647	0.59911	1116.59	0.57405	1575.44	0.59911	2657.35	0.58627	3444.8	0.5988	3900.85	0.58627	4604.33	0.58627	5464.86	0.59911	7014.11	0.58658	8505.7
0.58688	14.3862	0.59941	789.52	0.59941	1116.5	0.57436	1575.46	0.59941	2657.33	0.58658	3445.07	0.59911	3900.74	0.58658	4604.55	0.58658	5464.77	0.59941	7014.12	0.58688	8505.77
0.58719	14.3471	0.59972	789.328	0.59972	1116.49	0.57466	1575.24	0.59972	2657.36	0.58688	3445.26	0.59941	3900.8	0.58688	4604.59	0.58688	5464.6	0.59972	7014.05	0.58719	8505.92
0.58749	14.5255	0.60002	789.348	0.60002	1116.55	0.57497	1575.08	0.60002	2657.56	0.58719	3445.23	0.59972	3900.93	0.58719	4604.63	0.58719	5464.43	0.60002	7014.03	0.58749	8505.88
0.5878	14.7177	0.60033	789.502	0.60033	1116.61	0.57527	1575.14	0.60033	2657.79	0.58749	3445.13	0.60002	3901.02	0.58749	4604.54	0.58749	5464.55	0.60033	7013.84	0.5878	8505.73
0.58811	15.0283	0.60063	789.656	0.60063	1116.54	0.57558	1575.43	0.60063	2657.9	0.5878	3445.03	0.60033	3901.04	0.5878	4604.52	0.5878	5464.65	0.60063	7013.97	0.58811	8505.68
0.58841	15.0859	0.60094	789.676	0.60094	1116.47	0.57588	1575.6	0.60094	2657.64	0.58811	3444.87	0.60063	3900.89	0.58811	4604.6	0.58811	5464.73	0.60094	7014.25	0.58841	8505.79
0.58872	14.9346	0.60125	789.617	0.60125	1116.49	0.57619	1575.74	0.60125	2657.54	0.58841	3444.97	0.60094	3900.89	0.58841	4604.61	0.58841	5464.76	0.60125	7014.28	0.58872	8505.78
0.58902	14.8363	0.60155	789.497	0.60155	1116.44	0.57649	1575.84	0.60155	2657.63	0.58872	3444.98	0.60125	3901.01	0.58872	4604.57	0.58872	5464.8	0.60155	7014.26	0.58902	8505.68
0.58933	14.8092	0.60186	789.44	0.60186	1116.35	0.5768	1575.71	0.60186	2657.61	0.58902	3444.93	0.60155	3900.99	0.58902	4604.47	0.58902	5464.83	0.60186	7014.21	0.58933	8505.67
0.58963	14.7512	0.60216	789.434	0.60216	1116.23	0.57711	1575.54	0.60216	2657.57	0.58933	3444.86	0.60186	3900.88	0.58933	4604.32	0.58933	5464.99	0.60216	7014.28	0.58963	8505.79
0.58994	14.6954	0.60247	789.417	0.60247	1116.17	0.57741	1575.46	0.60247	2657.64	0.58963	3444.86	0.60216	3900.79	0.58963	4604.25	0.58963	5465.22	0.60247	7014.41	0.58994	8505.88
0.59024	14.7965	0.60277	789.611	0.60277	1116.2	0.57772	1575.49	0.60277	2657.79	0.58994	3445.04	0.60247	3900.74	0.58994	4604.31	0.58994	5465.32	0.60277	7014.53	0.59024	8505.86
0.59055	14.8003	0.60308	789.743	0.60308	1116.21	0.57802	1575.6	0.60308	2657.85	0.59024	3445.26	0.60277	3900.87	0.59024	4604.27	0.59024	5465.2	0.60308	7014.44	0.59055	8505.84
0.59086	14.7467	0.60338	789.702	0.60338	1116.26	0.57833	1575.84	0.60338	2657.81	0.59055	3445.43	0.60308	3900.88	0.59055	4604.21	0.59055	5465.08	0.60338	7014.35	0.59086	8505.96
0.59116	14.756	0.60369	789.688	0.60369	1116.42	0.57863	1575.92	0.60369	2657.89	0.59086	3445.49	0.60338	3900.79	0.59086	4604.12	0.59086	5464.81	0.60369	7014.36	0.59116	8506.08
0.59147	14.6531	0.604	789.841	0.604	1116.58	0.57894	1576.01	0.604	2658.04	0.59116	3445.36	0.60369	3900.86	0.59116	4603.91	0.59116	5464.79	0.604	7014.31	0.59147	8506.19
0.59177	14.6551	0.6043	789.832	0.6043	1116.69	0.57924	1576.04	0.6043	2658.08	0.59147	3445.25	0.604	3900.86	0.59147	4603.88	0.59147	5464.92	0.6043	7014.22	0.59177	8506.35
0.59208	14.7594	0.60461	789.798	0.60461	1116.72	0.57955	1575.85	0.60461	2658.03	0.59177	3445.11	0.6043	3900.91	0.59177	4604	0.59177	5465.05	0.60461	7014.22	0.59208	8506.36
0.59238	14.8762	0.60491	789.946	0.60491	1116.67	0.57986	1575.64	0.60491	2657.99	0.59208	3445.16	0.60461	3901.03	0.59208	4604.08	0.59208	5465.12	0.60491	7014.32	0.59238	8506.24
0.59269	14.8342	0.60522	790.034	0.60522	1116.67	0.58016	1575.66	0.60522	2657.99	0.59238	3445.25	0.60491	3901.17	0.59238	4604.14	0.59238	5465.13	0.60522	7014.32	0.59269	8506.16
0.593	14.7543	0.60552	790.077	0.60552	1116.49	0.58047	1575.77	0.60552	2657.96	0.59269	3445.27	0.60522	3901.25	0.59269	4604.21	0.59269	5465.11	0.60552	7014.26	0.593	8506.11
0.5933	14.7035	0.60583	790.166	0.60583	1116.43	0.58077	1575.83	0.60583	2657.99	0.593	3445.23	0.60552	3901.32	0.593	4604.23	0.593	5465.21	0.60583	7014.1	0.5933	8506.15
0.59361	14.7572	0.60613	790.125	0.60613	1116.58	0.58108	1575.87	0.60613	2657.88	0.5933	3445.23	0.60583	3901.4	0.5933	4604.29	0.5933	5465.28	0.60613	7014.08	0.59361	8506.13
0.59391	14.9057	0.60644	789.89	0.60644	1116.83	0.58138	1575.83	0.60644	2657.78	0.59361	3445.37	0.60613	3901.5	0.59361	4604.39	0.59361	5465.32	0.60644	7014.11	0.59391	8505.89
0.59422	14.9361	0.60675	789.978	0.60675	1117.07	0.58169	1575.8	0.60675	2657.69	0.59391	3445.58	0.60644	3901.54	0.59391	4604.35	0.59391	5465.4	0.60675	7014.03	0.59422	8505.86
0.59452	14.8407	0.60705	790.39	0.60705	1117.12	0.58199	1575.86	0.60705	2657.9	0.59422	3445.65	0.60675	3901.41	0.59422	4604.45	0.59422	5465.53	0.60705	7013.91	0.59452	8505.95
0.59483	14.7786	0.60736	790.47	0.60736	1117.08	0.5823	1576.01	0.60736	2658.17	0.59452	3445.66	0.60705	3901.36	0.59452	4604.56	0.59452	5465.55	0.60736	7014.02	0.59483	8505.92
0.59513	14.9242	0.60766	790.405	0.60766	1117.11	0.58261	1575.96	0.60766	2658.25	0.59483	3445.65	0.60736	3901.45	0.59483	4604.56	0.59483	5465.5	0.60766	7014.15	0.59513	8505.89
0.59544	15.1471	0.60797	790.527	0.60797	1117.26	0.58291	1576	0.60797	2658.26	0.59513	3445.69	0.60766	3901.53	0.59513	4604.63	0.59513	5465.35	0.60797	7014.15	0.59544	8505.93
0.59575	15.2001	0.60827	790.618	0.60827	1117.5	0.58322	1576.17	0.60827	2658.28	0.59544	3445.8	0.60797	3901.54	0.59544	4604.73	0.59544	5465.22	0.60827	7014.25	0.59575	8505.92
0.59605	15.2315	0.60858	790.57	0.60858	1117.72	0.58352	1576.12	0.60858	2658.18	0.59575	3445.71	0.60827	3901.59	0.59575	4604.57	0.59575	5465.21	0.60858	7014.2	0.59605	8505.99
0.59636	15.3535	0.60888	790.447	0.60888	1117.71	0.58383	1576.08	0.60888	2658.25	0.59605	3445.64	0.60858	3901.67	0.59605	4604.38	0.59605	5465.28	0.60888	7014.25	0.59636	8506.27
0.59666	15.3476	0.60919	790.49	0.60919	1117.68	0.58413	1576.01	0.60919	2658.4	0.59636	3445.67	0.60888	3901.69	0.59636	4604.4	0.59636	5465.39	0.60919	7014.55	0.59666	8506.42
0.59697	15.251	0.6095	790.541	0.6095	1117.68	0.58444	1576.03	0.6095	2658.57	0.59666	3445.62	0.60919	3901.71	0.59666	4604.36	0.59666	5465.55	0.6095	7014.8	0.59697	8506.27
0.59727	15.3386	0.6098	790.407	0.6098	1117.7	0.58474	1575.99	0.6098	2658.63	0.59697	3445.78	0.6095	3901.79	0.59697	4604.23	0.59697	5465.62	0.6098	7014.93	0.59727	8506.12
0.59758	15.351	0.61011	790.404	0.61011	1117.81	0.58505	1575.79	0.61011	2658.67	0.59727	3445.94	0.6098	3901.94	0.59727	4604.29	0.59727	5465.59	0.61011	7014.95	0.59758	8506.1
0.59788	15.3853	0.61041	790.559	0.61041	1117.77	0.58536	1575.81	0.61041	2658.67	0.59758	3445.8	0.61011	3901.9	0.59758	4604.46	0.59758	5465.7	0.61041	7014.94	0.59788	8506.25
0.59819	15.4693	0.61072	790.592	0.61072	1117.73	0.58566	1575.95	0.61072	2658.63	0.59788	3445.74	0.61041	3901.72	0.59788	4604.82	0.59788	5465.82	0.61072	7014.8	0.59819	8506.38
0.5985	15.4473	0.61102	790.456	0.61102	1117.73	0.58597	1576.12	0.61102	2658.59	0.59819	3445.86	0.61072	3901.55	0.59819	4605.02	0.59819	5465.73	0.61102	7014.66	0.5985	8506.28
0.5988	15.223	0.61133	790.35	0.61133	1117.67	0.58627	1576.44	0.61133	2658.65	0.5985	3446.05	0.61102	3901.66	0.5985	4605.12	0.5985	5465.76	0.61133	7014.54	0.5988	8506.19
0.59911	15.1498	0.61163	790.458	0.61163	1117.57	0.58658	1576.47	0.61163	2658.72	0.5988	3446.2	0.61133	3901.89	0.5988	4605.21	0.5988	5465.81	0.61163	7014.53	0.59911	8506.04
0.59941	15.3206	0.61194	790.574	0.61194	1117.49	0.58688	1576.29	0.61194	2658.73	0.59911	3446.21	0.61163	3901.98	0.59911	4605.14	0.59911	5465.65	0.61194	7014.61	0.59941	8505.9
0.59972	15.4941	0.61225	790.455	0.61225	1117.45	0.58719	1576.4	0.61225	2658.76	0.59941	3446.25	0.61194	3901.96	0.59941	4604.92	0.59941	5465.6	0.61225	7014.76	0.59972	8506
0.60002	15.5243	0.61255	790.41	0.61255	1117.53	0.58749	1576.57	0.61255	2658.83	0.59972	3446.25	0.61225	3901.98	0.59972	4604.73	0.59972	5465.82	0.61255	7014.94	0.60002	8506.05
0.60033	15.4185	0.61286	790.407	0.61286	1117.49	0.5878	1576.47	0.61286	2658.8	0.60002	3446.31	0.61255	3902.05	0.60002	4604.96	0.60002	5465.97	0.61286	7014.91	0.60033	8506.23
0.60063	15.2718	0.61316	790.45	0.61316	1117.24	0.58811	1576.34	0.61316	2658.96	0.60033	3446.49	0.61286	3902.14	0.60033	4605.16	0.60033	5465.83	0.61316	7014.92	0.60063	8506.42
0.60094	15.2798	0.61347	790.51	0.61347	1117.28	0.58841	1576.28	0.61347	2659.13	0.60063	3446.57	0.61316	3902.31	0.60063	4605.09	0.60063	5465.68	0.61347	7014.93	0.60094	8506.52
0.60125	15.4207	0.61377	790.477	0.61377	1117.52	0.58872	1576.27	0.61377	2659.13	0.60094	3446.62	0.61347	3902.39	0.60094	4605.05	0.60094	5465.83	0.61377	7014.94	0.60125	8506.58
0.60155	15.4724	0.61408	790.586	0.61408	1117.68	0.58902	1576.38	0.61408	2659.11	0.60125	3446.57	0.61377	3902.34	0.60125	4605.07	0.60125	5465.92	0.61408	7015.03	0.60155	8506.54
0.60186	15.255	0.61438	790.715	0.61438	1117.84	0.58933	1576.52	0.61438	2659.16	0.60155	3446.52	0.61408	3902.42	0.60155	4605.07	0.60155	5465.99	0.61438	7015.15	0.60186	8506.51
0.60216	15.1452	0.61469	790.787	0.61469	1117.94	0.58963	1576.52	0.61469	2659.23	0.60186	3446.57	0.61438	3902.52	0.60186	4605.04	0.60186	5465.93	0.61469	7014.98	0.60216	8506.41
0.60247	15.192	0.615	790.741	0.615	1117.85	0.58994	1576.47	0.615	2659.31	0.60216	3446.68	0.61469	3902.37	0.60216	4605.14	0.60216	5465.69	0.615	7014.85	0.60247	8506.41
0.60277	15.26	0.6153	790.794	0.6153	1117.76	0.59024	1576.5	0.6153	2659.32	0.60247	3446.73	0.615	3902.3	0.60247	4605.23	0.60247	5465.64	0.6153	7014.76	0.60277	8506.47
0.60308	15.3463	0.61561	790.844	0.61561	1117.78	0.59055	1576.64	0.61561	2659.21	0.60277	3446.71	0.6153	3902.24	0.60277	4605.32	0.60277	5465.66	0.61561	7014.81	0.60308	8506.57
0.60338	15.4302	0.61591	790.713	0.61591	1117.89	0.59086	1576.71	0.61591	2659.17	0.60308	3446.87	0.61561	3902.12	0.60308	4605.14	0.60308	5465.58	0.61591	7014.82	0.60338	8506.77
0.60369	15.3701	0.61622	790.614	0.61622	1117.85	0.59116	1576.74	0.61622	2659.31	0.60338	3447.13	0.61591	3902.06	0.60338	4605.03	0.60338	5465.57	0.61622	7014.63	0.60369	8506.85
0.604	15.4672	0.61652	790.724	0.61652	1117.65	0.59147	1576.58	0.61652	2659.26	0.60369	3447.11	0.61622	3902.04	0.60369	4605.04	0.60369	5465.75	0.61652	7014.63	0.604	8506.73
0.6043	15.5933	0.61683	790.896	0.61683	1117.53	0.59177	1576.47	0.61683	2659.04	0.604	3447.12	0.61652	3902.1	0.604	4604.91	0.604	5465.96	0.61683	7014.86	0.6043	8506.67
0.60461	15.6114	0.61714	790.958	0.61714	1117.64	0.59208	1576.55	0.61714	2658.99	0.6043	3447.07	0.61683	3902.08	0.6043	4604.87	0.6043	5466.15	0.61714	7014.84	0.60461	8506.67
0.60491	15.571	0.61744	791.029	0.61744	1117.83	0.59238	1576.71	0.61744	2659.04	0.60461	3446.94	0.61714	3902.05	0.60461	4604.98	0.60461	5466.28	0.61744	7014.85	0.60491	8506.74
[truncated: 14,423 more rows]

## Sheet: Fig. 2F
Figure 2F
		CO2+H2O								N2
Original State		1min		3min		5min		10min		1min		3min		5min		10min		20min		30min
Wavenumber (cm-1)	Absorbance (a.u.)	Wavenumber (cm-1)	Absorbance (a.u.)	Wavenumber (cm-1)	Absorbance (a.u.)	Wavenumber (cm-1)	Absorbance (a.u.)	Wavenumber (cm-1)	Absorbance (a.u.)	Wavenumber (cm-1)	Absorbance (a.u.)	Wavenumber (cm-1)	Absorbance (a.u.)	Wavenumber (cm-1)	Absorbance (a.u.)	Wavenumber (cm-1)	Absorbance (a.u.)	Wavenumber (cm-1)	Absorbance (a.u.)	Wavenumber (cm-1)	Absorbance (a.u.)
399	0	500	0.43395	500	-4.02121	500	3.91825	399	0.00278	500	-1.28363	500	-0.38038	399	0	399	0	399	0	500	2.10756
400	0	501	0.50155	501	-3.70203	501	4.04318	400	-0.0096	501	-0.8766	501	-0.27908	400	0.457	400	0.356	400	0.436	501	2.14297
401	0	502	0.57	502	-3.3811	502	4.14958	401	-0.02034	502	-0.47995	502	-0.18406	401	0.903	401	0.433	401	0.634	502	2.17021
402	0	503	0.6393	503	-3.05842	503	4.23746	402	-0.02944	503	-0.09369	503	-0.09532	402	0.574	402	0.101	402	0.387	503	2.18929
403	0	504	0.70946	504	-2.73398	504	4.3068	403	-0.0369	504	0.28218	504	-0.01287	403	0.857	403	-0.0674	403	-0.0319	504	2.20019
404	0	505	0.78047	505	-2.40778	505	4.35762	404	-0.04272	505	0.64767	505	0.06331	404	0.534	404	0.102	404	-0.177	505	2.20293
405	0	506	0.85233	506	-2.07983	506	4.38991	405	-0.04691	506	1.00276	506	0.13322	405	0.102	405	0.353	405	-0.145	506	2.1975
406	0	507	0.92506	507	-1.75013	507	4.40367	406	-0.04945	507	1.34747	507	0.19684	406	0.236	406	0.359	406	0.103	507	2.1839
407	0	508	0.99863	508	-1.41867	508	4.3989	407	-0.05036	508	1.68179	508	0.25418	407	0.435	407	0.209	407	0.229	508	2.16213
408	0	509	1.07306	509	-1.08546	509	4.3756	408	-0.04963	509	2.00572	509	0.30524	408	0.129	408	0.0632	408	0.0951	509	2.13219
409	0	510	1.14835	510	-0.75049	510	4.33377	409	-0.04725	510	2.31926	510	0.35003	409	-0.113	409	-0.0418	409	-0.124	510	2.09409
410	0	511	1.22449	511	-0.41377	511	4.27342	410	-0.04484	511	2.62242	511	0.38853	410	0.289	410	-0.179	410	-0.0222	511	2.04782
411	0	512	1.30148	512	-0.0753	512	4.19453	411	-0.02587	512	2.91518	512	0.42076	411	0.244	411	-0.0968	411	0.0234	512	1.99337
412	0	513	1.37933	513	0.26493	513	4.09712	412	-0.00592	513	3.19756	513	0.4467	412	0.0645	412	-0.227	412	-0.165	513	1.93076
413	0	514	1.45803	514	0.60691	514	3.98117	413	0.01793	514	3.46955	514	0.46637	413	-0.203	413	-0.45	413	-0.23	514	1.85999
414	0	515	1.53759	515	0.95065	515	3.8467	414	0.03028	515	3.73115	515	0.47976	414	-0.364	414	-0.329	414	-0.165	515	1.78104
415	0	516	1.61801	516	1.29614	516	3.6937	415	0.03139	516	3.98237	516	0.48687	415	-0.163	415	-0.0629	415	0.035	516	1.69392
416	0	517	1.69927	517	1.64339	517	3.52217	416	0.01107	517	4.22319	517	0.4877	416	0.109	416	0.0545	416	0.142	517	1.59864
417	0	518	1.83122	518	2.21935	518	3.04739	417	-0.02643	518	4.84206	518	0.52728	417	0.25	417	0.0516	417	0.0853	518	1.3337
418	0	519	1.91581	519	2.75108	519	2.79803	418	-0.00514	519	5.19973	519	0.71385	418	0.0175	418	-0.0475	418	0.0792	519	0.88825
418	0	520	1.94333	520	2.94714	520	2.26732	418	0.04648	520	5.4293	520	0.60542	418	-0.246	418	-0.204	418	-0.213	520	0.41753
419	0	521	1.71775	521	2.99261	521	1.67764	419	0.11145	521	5.72365	521	0.29664	419	-0.179	419	-0.151	419	-0.253	521	-0.06908
420	0	522	1.61257	522	3.40489	522	1.3251	420	0.14511	522	5.98627	522	0.21578	420	-0.0969	420	-0.132	420	-0.114	522	-0.24472
421	0	523	1.4726	523	4.10782	523	0.99151	421	0.14069	523	6.21294	523	0.12747	421	0.0975	421	0.0543	421	-0.141	523	-0.37613
422	0	524	1.53481	524	4.5829	524	0.68108	422	0.14017	524	6.39947	524	-0.17555	422	0.143	422	0.214	422	-0.0986	524	-0.45911
423	0	525	1.55436	525	5.04832	525	0.39803	423	0.15326	525	6.54162	525	-0.26175	423	0.0193	423	0.12	423	0.115	525	-0.48943
424	0	526	1.8459	526	5.17612	526	0.14658	424	0.19372	526	6.6352	526	-0.23982	424	0.151	424	0.0342	424	0.0414	526	-0.4629
425	0	526	1.93239	526	5.82047	526	-0.06908	425	0.2451	526	6.67598	526	-0.20194	425	-0.0235	425	-0.132	425	-0.27	526	-0.37529
426	0	527	2.00805	527	6.51584	527	-0.24472	426	0.28209	527	6.65977	527	-0.16272	426	-0.0424	426	-0.0407	426	-0.169	527	-0.22239
427	0	528	2.33173	528	6.5723	528	-0.37613	427	0.27994	528	6	528	0	427	-0.000728	427	0.115	427	0.183	528	0
428	0	529	2.419	529	6.73116	529	-0.45911	428	0.24523	529	6	529	0	428	-0.0437	428	0.00648	428	0.166	529	0
429	0	530	2.4933	530	6.97184	530	-0.48943	429	0.1805	530	6	530	0	429	0.0331	429	0.0574	429	0.17	530	0
430	0	531	2.77157	531	6.90132	531	-0.4629	430	0.14908	531	6	531	0	430	0.208	430	0.457	430	0.252	531	0
431	0	532	2.77408	532	6.6329	532	-0.37529	431	0.13237	532	6	532	0	431	0.211	431	0.212	431	0.254	532	0
432	0	533	2.74549	533	6.22239	533	-0.22239	432	0.11741	533	6	533	0	432	0.161	432	-0.209	432	0.0155	533	0
433	0	534	2.63243	534	6	534	0	433	0.08392	534	6	534	0	433	-0.104	433	-0.0878	433	0.0136	534	0
434	0	535	2.78933	535	6	535	0	434	0.06008	535	6	535	0	434	-0.118	434	-0.123	434	0.37	535	0
435	0	536	3.036	536	6	536	0	435	0.02438	536	6	536	0	435	0.175	435	-0.184	435	0.156	536	0
436	0	537	2.95226	537	6	537	0	436	-0.00901	537	6	537	0	436	0.0279	436	-0.0486	436	0.0922	537	0
437	0	538	2.81451	538	6	538	0	437	0.00786	538	6	538	0	437	-0.00666	437	0.0668	437	0.186	538	0
438	0	539	2.72361	539	6	539	0	438	0.02142	539	6	539	0	438	-0.00252	438	0.0591	438	0.241	539	0
439	0	540	2.57009	540	6	540	0	439	0.01699	540	6	540	0	439	-0.0514	439	0.0658	439	0.0362	540	0
440	0	541	2.35654	541	6	541	0	440	-0.00924	541	6	541	0	440	-0.0489	440	0.0483	440	0.0264	541	0
441	0	542	2.12756	542	6	542	0	441	-0.00823	542	6	542	0	441	-0.108	441	0.117	441	0.0368	542	0
442	0	543	1.85913	543	6	543	0	442	0.04518	543	6	543	0	442	0.0457	442	0.149	442	0.00531	543	0
443	0	544	1.57678	544	6	544	0	443	0.09806	544	6	544	0	443	0.121	443	0.144	443	0.0126	544	0
444	0	545	1.27056	545	6	545	0	444	0.12646	545	6	545	0	444	-0.016	444	0.0725	444	-0.0348	545	0
445	0	546	0.93126	546	6	546	0	445	0.111	546	6	546	0	445	-0.0161	445	0.0982	445	-0.0368	546	0
445	0	547	0.57032	547	6	547	0	445	0.07366	547	6	547	0	445	0.0918	445	0.196	445	0.107	547	0
446	0	548	0.54763	548	6	548	0	446	0.03779	548	6	548	0	446	-0.0359	446	0.031	446	0.209	548	0
447	0	549	0.28731	549	6	549	0	447	0.01148	549	6	549	0	447	-0.105	447	-0.141	447	0.0495	549	0
448	0	550	0.3004	550	6	550	0	448	-0.00505	550	6	550	0	448	-0.0838	448	-0.0339	448	-0.0555	550	0
449	0	551	0.34725	551	6	551	0	449	0.0191	551	6	551	0	449	-0.0501	449	0.236	449	0.049	551	0
450	0	552	0.16121	552	6	552	0	450	0.03901	552	6	552	0	450	-0.0616	450	0.154	450	-0.0158	552	0
451	0	553	-0.06815	553	6	553	0	451	0.05615	553	6	553	0	451	-0.13	451	-0.187	451	-0.164	553	0
452	0	553	-0.30519	553	6	553	0	452	0.08159	553	6	553	0	452	-0.0697	452	-0.0783	452	-0.0169	553	0
453	0	554	-0.27271	554	6	554	0	453	0.11521	554	6	554	0	453	0.0315	453	0.0474	453	0.0435	554	0
454	0	555	-0.16492	555	6	555	0	454	0.11911	555	6	555	0	454	0.0313	454	0.0451	454	0.0607	555	0
455	0	556	0.00836	556	6	556	0	455	0.1115	556	6	556	0	455	-0.106	455	-0.128	455	0.185	556	0
456	0	557	-0.01605	557	6	557	0	456	0.13657	557	6	557	0	456	-0.00858	456	0.0561	456	0.734	557	0
457	0	558	-0.07195	558	6	558	0	457	0.16163	558	6	558	0	457	0.117	457	0.17	457	0.304	558	0
458	0	559	-0.15976	559	6	559	0	458	0.15674	559	6	559	0	458	0.00711	458	0.0321	458	-0.0473	559	0
459	0	560	0.05937	560	6	560	0	459	0.14415	560	6	560	0	459	-0.0475	459	-0.000599	459	-0.0915	560	0
460	0	561	0.10176	561	6	561	0	460	0.13821	561	6	561	0.36843	460	-0.0141	460	0.165	460	-0.0399	561	0.36547
461	0	562	0.13839	562	6	562	0	461	0.14112	562	6	562	0.2533	461	-0.138	461	0.273	461	-0.11	562	0.59782
462	0	563	0.12861	563	6	563	0	462	0.13873	563	6	563	0.14514	462	-0.134	462	0.248	462	-0.0401	563	0.68914
463	0	564	0.11038	564	6	564	0	463	0.14136	564	6	564	0.46651	463	-0.0788	463	-0.000481	463	0.00731	564	0.66616
464	0	565	0.11449	565	6	565	0	464	0.15394	565	6	565	0.60906	464	-0.148	464	-0.101	464	0.0471	565	0.48164
465	0	566	0.099	566	6.03188	566	0	465	0.17573	566	6	566	0.5876	465	-0.194	465	-0.137	465	0.12	566	0.24087
466	0	567	0.08589	567	6.08122	567	0	466	0.18209	567	6	567	0.42642	466	-0.196	466	-0.158	466	-0.083	567	-0.04176
467	0	568	0.11128	568	6.14414	568	0.42996	467	0.17216	568	6.0619	568	0.17317	467	-0.00249	467	0.0141	467	0.0869	568	-0.34261
468	0	569	0.12663	569	6.24194	569	0.58879	468	0.15666	569	6.16895	569	-0.16017	468	0.136	468	0.0584	468	0.302	569	-0.70993
469	0	570	0.06673	570	6.34658	570	0.50624	469	0.14315	570	6.30165	570	-0.56855	469	0.231	469	-0.0928	469	0.0214	570	-1.09842
470	0	571	0.05837	571	6.41064	571	0.26378	470	0.12555	571	6.40799	571	-1.0372	470	0.182	470	-0.0454	470	0.0594	571	-1.48773
471	0	572	0.04983	572	6.41829	572	0.03537	471	0.11977	572	6.45416	572	-1.46516	471	0.132	471	-0.0472	471	0.0873	572	-1.84168
472	0	573	0.01084	573	6.3723	573	-0.1799	472	0.12439	573	6.44539	573	-1.85531	472	0.113	472	-0.0266	472	0.107	573	-2.1577
472	0	574	-0.02407	574	6.27093	574	-0.3795	472	0.14487	574	6.38193	574	-2.20306	472	0.0777	472	-0.0209	472	0.207	574	-2.43549
473	0	575	-0.04792	575	6.11913	575	-0.56713	473	0.17583	575	6.26304	575	-2.51123	473	-0.0162	473	-0.065	473	0.119	575	-2.68091
474	0	576	-0.07911	576	5.9284	576	-0.736	474	0.19663	576	6.09541	576	-2.78074	474	-0.0357	474	-0.193	474	-0.217	576	-2.89196
475	0	577	-0.11877	577	5.70272	577	-0.88922	475	0.20314	577	5.89039	577	-3.00984	475	0.0371	475	-0.257	475	-0.264	577	-3.06387
476	0	578	-0.16635	578	5.4442	578	-1.026	476	0.18924	578	5.65263	578	-3.19755	476	0.0754	476	-0.184	476	-0.0205	578	-3.19644
477	0	579	-0.23125	579	5.15724	579	-1.14241	477	0.18577	579	5.38523	579	-3.34232	477	0.0229	477	-0.0476	477	0.059	579	-3.28943
478	0	580	-0.32925	580	4.8453	580	-1.24278	478	0.2001	580	5.08778	580	-3.44713	478	0.0322	478	0.16	478	0.0839	580	-3.34354
479	0	580	-0.09045	580	4.51518	580	-1.32608	479	0.16608	580	4.76693	580	-3.51131	479	0.208	479	0.27	479	0.0647	580	-3.35962
480	0	581	-0.07305	581	4.17049	581	-1.38903	480	-0.12714	581	4.42829	581	-3.53431	480	0.224	480	0.409	480	0.159	581	-3.33734
481	0	582	-0.06102	582	3.81221	582	-1.43356	481	0.12184	582	4.07342	582	-3.51821	481	0.125	481	0.443	481	0.114	582	-3.27732
482	0	583	-0.0732	583	3.44268	583	-1.46129	482	0.24758	583	3.70768	583	-3.46295	482	0.000104	482	0.329	482	0.0484	583	-3.1797
483	0	584	-0.08059	584	3.06931	584	-1.47159	483	0.45594	584	3.33585	584	-3.36524	483	0.0643	483	0.0319	483	0.0928	584	-3.04132
484	-0.22239	585	-0.07633	585	2.69338	585	-1.46764	484	0.2594	585	2.95762	585	-3.22869	484	0.0966	484	-0.0912	484	0.251	585	-2.86598
485	-0.37529	586	-0.06756	586	2.31721	586	-1.45282	485	0.5782	586	2.57466	586	-3.05714	485	0.101	485	-0.0379	485	-0.0291	586	-2.65522
486	-0.24051	587	-0.0393	587	1.95291	587	-1.42208	486	0.4425	587	2.19584	587	-2.84564	486	0.172	486	0.262	486	0.0192	587	-2.40518
487	-0.11475	588	-0.01296	588	1.6038	588	-1.37253	487	0.75316	588	1.8297	588	-2.59075	487	0.246	487	0.302	487	0.156	588	-2.11633
488	-0.12413	589	-0.00275	589	1.2685	589	-1.30474	488	0.72859	589	1.47876	589	-2.29634	488	0.266	488	0.336	488	0.215	589	-1.79146
489	-0.19699	590	-0.00473	590	0.95263	590	-1.21835	489	0.83959	590	1.14518	590	-1.96351	489	0.236	489	-0.0728	489	-0.019	590	-1.42955
490	-0.2112	591	-0.01605	591	0.66006	591	-1.11599	490	1.06939	591	0.83243	591	-1.5915	490	-0.0459	490	-0.455	490	-0.321	591	-1.03044
491	-0.00492	592	-0.00817	592	0.39407	592	-1.00077	491	1.67272	592	0.54119	592	-1.18121	491	6	491	6	491	6	592	-0.59595
492	0.07329	593	0.008	593	0.16027	593	-0.87195	492	1.93197	593	0.27956	593	-0.73149	492	6	492	6	492	6	593	-0.12335
493	0.37101	594	0.00776	594	-0.03814	594	-0.72665	493	2.24154	594	0.05251	594	-0.24129	493	-0.349	493	6	493	-0.0276	594	0.38733
494	0.42252	595	-0.00635	595	-0.19388	595	-0.56538	494	2.56774	595	-0.13707	595	-0.2009	494	-0.811	494	6	494	-1.2	595	0.44957
495	0.51973	596	-0.00591	596	-0.30055	596	-0.38835	495	3.23826	596	-0.28061	596	0.24283	495	6	495	-0.363	495	6	596	0.4481
496	0.65843	597	0.00233	597	-0.35668	597	-0.19453	496	3.75425	597	-0.37445	597	0.72064	496	-0.145	496	-0.486	496	-0.0264	597	0.41082
497	0.8344	598	0.01272	598	-0.36148	598	0.01556	497	4.07411	598	-0.41785	598	0.66731	497	0.455	497	-0.0256	497	0.0329	598	0.33411
498	1.04343	599	0.02116	599	-0.31048	599	0.23964	498	3.93728	599	-0.40845	599	0.56838	498	0.366	498	0.148	498	-0.25	599	0.30453
499	1.2813	600	0.02158	600	-0.24134	600	0.47746	499	4.09215	600	-0.34055	600	0.45012	499	6	499	0.0794	499	-0.46	600	0.2566
499	1.54381	601	0.02213	601	-0.15611	601	0.72907	499	4.11875	601	-0.20988	601	0.33293	499	6	499	-1.53	499	-1.42	601	0.19204
500	1.82675	602	0.02199	602	-0.05839	602	0.4297	500	4.18408	602	-0.09429	602	0.20413	500	6	500	-0.11	500	6	602	0.0968
501	2.34829	603	0.02241	603	0.00407	603	0.18327	501	3.86776	603	-0.01176	603	0.08414	501	6	501	-0.00718	501	6	603	0.0413
502	2.81233	604	0.02367	604	0.02189	604	0.05229	502	3.65116	604	0.01723	604	0.00667	502	0.342	502	0.107	502	6	604	0.01165
503	3.21888	605	0.021	605	0.02335	605	0.05087	503	3.30723	605	0.01774	605	0.00427	503	0.342	503	0.148	503	1.43	605	0.00782
504	3.56793	606	0.02011	606	0.0202	606	0.04642	504	3.4566	606	0.01665	606	-0.000216376	504	0.296	504	-0.179	504	0.113	606	0.00323
505	3.85947	607	0.01748	607	0.01462	607	0.04125	505	3.463	607	0.01198	607	-0.0016	505	6	505	0.12	505	0.316	607	-0.0021
506	4.09352	607	0.01297	607	0.01464	607	0.03633	506	3.79605	607	0.00737	607	-0.00259	506	6	506	0.617	506	0.547	607	-0.00833
507	4.27008	608	0.01214	608	0.02051	608	0.03639	507	3.27252	608	0.00842	608	-0.00205	507	6	507	0.564	507	0.186	608	-0.00964
508	4.38913	609	0.01293	609	0.02539	609	0.03513	508	3.18967	609	0.01592	609	0.000373137	508	0.397	508	0.219	508	0.316	609	-0.00705
509	4.45069	610	0.01357	610	0.02882	610	0.03764	509	3.24904	610	0.02449	610	0.00524	509	0.367	509	0.271	509	0.311	610	-0.00438
510	4.45474	611	0.01477	611	0.03344	611	0.04336	510	3.45064	611	0.03265	611	0.01167	510	0.318	510	1.99	510	0.348	611	-0.00112
511	4.4013	612	0.016	612	0.03918	612	0.04699	511	3.35506	612	0.03731	612	0.01491	511	0.227	511	6	511	-0.184	612	0.000172586
512	4.29036	613	0.01896	613	0.0464	613	0.05321	512	3.65803	613	0.04364	613	0.01874	512	-0.296	512	0.596	512	-0.732	613	0.00102
513	4.12193	614	0.02072	614	0.05176	614	0.06163	513	4.0873	614	0.05002	614	0.02268	513	-0.167	513	6	513	-0.0811	614	0.00265
514	3.89599	615	0.02045	615	0.05399	615	0.06788	514	4.64287	615	0.05307	615	0.02404	514	6	514	0.435	514	0.482	615	0.00432
515	3.61256	616	0.02021	616	0.05561	616	0.07092	515	4.81199	616	0.05594	616	0.02598	515	1.41	515	0.18	515	1.05	616	0.00674
516	3.27162	617	0.02147	617	0.05866	617	0.07156	516	4.88891	617	0.0582	617	0.02919	516	-0.0312	516	-0.0285	516	6	617	0.0104
517	2.87319	618	0.02032	618	0.05919	618	0.06999	517	4.90415	618	0.05622	618	0.02918	517	0.344	517	0.126	517	6	618	0.01111
518	2.71337	619	0.02013	619	0.0612	619	0.06908	518	5.66663	619	0.05343	619	0.02756	518	0.653	518	0.49	518	6	619	0.01172
519	2.57397	620	0.0251	620	0.06903	620	0.07296	519	5.42564	620	0.05483	620	0.02963	519	0.799	519	0.59	519	6	620	0.01397
520	2.1631	621	0.0296	621	0.07468	621	0.07848	520	5.40395	621	0.05702	621	0.03238	520	0.425	520	0.174	520	0.169	621	0.01428
521	1.70396	622	0.03126	622	0.07468	622	0.0844	521	5.63338	622	0.05666	622	0.03126	521	6	521	0.142	521	0.773	622	0.01208
522	1.36492	623	0.03136	623	0.07508	623	0.08962	522	5.36677	623	0.05539	623	0.02944	522	6	522	-0.323	522	6	623	0.01059
523	1.14783	624	0.03082	624	0.0755	624	0.09135	523	5.19961	624	0.05266	624	0.02774	523	6	523	-0.576	523	-0.109	624	0.00835
524	0.96201	625	0.02989	625	0.07521	625	0.09158	524	5.1319	625	0.04827	625	0.02509	524	6	524	-0.00325	524	-0.0998	625	0.00564
525	0.59059	626	0.0299	626	0.07602	626	0.09355	525	5.54661	626	0.04777	626	0.02448	525	6	525	0.199	525	-0.0206	626	0.00617
526	0.36897	627	0.03069	627	0.07723	627	0.09735	526	4.94191	627	0.04799	627	0.02533	526	6	526	-0.297	526	-0.016	627	0.00754
526	-0.06908	628	0.03284	628	0.08163	628	0.09978	526	4.22966	628	0.04898	628	0.02561	526	-0.0826	526	-0.803	526	0.798	628	0.00909
527	-0.24472	629	0.03407	629	0.08585	629	0.10098	527	3.93213	629	0.05242	629	0.02554	527	6	527	6	527	0.0541	629	0.0102
528	-0.37613	630	0.03364	630	0.0857	630	0.10405	528	4.02585	630	0.0535	630	0.02406	528	0.0489	528	0.403	528	-0.441	630	0.01081
529	-0.45911	631	0.03481	631	0.0848	631	0.10978	529	4.06623	631	0.05224	631	0.02226	529	1.12	529	0.76	529	-0.341	631	0.01153
530	-0.48943	632	0.03675	632	0.0876	632	0.1153	530	4.02784	632	0.0504	632	0.02145	530	-0.72	530	6	530	6	632	0.01061
531	-0.4629	633	0.03977	633	0.09379	633	0.12091	531	3.88078	633	0.04988	633	0.02209	531	6	531	-0.893	531	-0.738	633	0.00971
532	-0.37529	634	0.04603	634	0.10264	634	0.13321	532	3.38343	634	0.05098	634	0.02331	532	-0.253	532	6	532	6	634	0.0109
533	-0.22239	634	0.05668	634	0.11917	634	0.15613	533	3.32	634	0.05462	634	0.02307	533	6	533	6	533	6	634	0.01326
534	0	635	0.06445	635	0.13715	635	0.1755	534	3.336	635	0.0612	635	0.02165	534	6	534	-0.897	534	6	635	0.01275
535	0	636	0.07036	636	0.15193	636	0.1901	535	3.31567	636	0.06716	636	0.02004	535	-1.16	535	6	535	-1.29	636	0.01009
536	0	637	0.07763	637	0.16666	637	0.20483	536	2.99061	637	0.07278	637	0.01912	536	-0.294	536	0.199	536	-0.32	637	0.00712
537	0	638	0.08348	638	0.18142	638	0.21743	537	2.88109	638	0.0787	638	0.01814	537	0.226	537	0.0222	537	1.02	638	0.00593
538	0	639	0.08971	639	0.19815	639	0.23054	538	2.66995	639	0.08522	639	0.01899	538	-0.0943	538	-0.0391	538	0.611	639	0.00713
539	0	640	0.09711	640	0.21469	640	0.24721	539	2.91702	640	0.09179	640	0.0207	539	-0.336	539	-0.0887	539	-0.214	640	0.00867
540	0	641	0.10487	641	0.22937	641	0.26478	540	2.69509	641	0.09741	641	0.02099	540	-0.237	540	-0.408	540	-0.69	641	0.00899
541	0	642	0.11206	642	0.24348	642	0.28406	541	2.17384	642	0.10272	642	0.02102	541	-0.167	541	-0.261	541	0.2	642	0.00795
542	0	643	0.11902	643	0.25882	643	0.3035	542	2.06127	643	0.10961	643	0.02235	542	-0.249	542	-0.311	542	6	643	0.00674
543	0	644	0.1255	644	0.27532	644	0.32082	543	2.01313	644	0.11689	644	0.02357	543	-0.0605	543	-0.567	543	0.197	644	0.00652
544	0	645	0.13111	645	0.29239	645	0.33727	544	2.03362	645	0.12295	645	0.02352	544	-0.125	544	-0.396	544	-0.0602	645	0.0057
545	0	646	0.13801	646	0.30962	646	0.35281	545	1.51616	646	0.12902	646	0.02451	545	-0.397	545	-0.15	545	-0.119	646	0.00688
546	0	647	0.14562	647	0.3264	647	0.36813	546	1.45799	647	0.13487	647	0.0258	546	-0.324	546	0.373	546	0.24	647	0.00885
547	0	648	0.1533	648	0.3424	648	0.38306	547	1.49794	648	0.14021	648	0.02733	547	-0.0587	547	0.231	547	0.98	648	0.0105
548	0	649	0.15978	649	0.3561	649	0.39572	548	1.64521	649	0.14573	649	0.02967	548	0.256	548	-0.171	548	0.308	649	0.01196
549	0	650	0.16384	650	0.36539	650	0.40414	549	1.43454	650	0.14864	650	0.03127	549	6	549	-0.668	549	-0.779	650	0.01329
550	0	651	0.16361	651	0.37102	651	0.40913	550	1.1954	651	0.14648	651	0.03142	550	6	550	-0.297	550	-0.399	651	0.01418
551	0	652	0.15827	652	0.37339	652	0.42366	551	0.88749	652	0.13138	652	0.0294	551	0.389	551	-0.175	551	-0.13	652	0.01324
552	0	653	0.15682	653	0.37756	653	0.43387	552	0.54161	653	0.12836	653	0.02754	552	6	552	-0.0594	552	-0.0502	653	0.01332
553	0	654	0.16063	654	0.38371	654	0.43906	553	0.59627	654	0.13413	654	0.02806	553	0.379	553	0.25	553	0.245	654	0.01424
553	0	655	0.16788	655	0.3907	655	0.44457	553	0.43991	655	0.14457	655	0.02974	553	0.217	553	0.395	553	0.616	655	0.01533
554	0	656	0.17567	656	0.39957	656	0.4504	554	0.17525	656	0.15613	656	0.03197	554	0.0246	554	-0.187	554	0.549	656	0.01658
555	0	657	0.18191	657	0.40757	657	0.45513	555	-0.12955	657	0.16561	657	0.03391	555	-0.125	555	-0.279	555	-0.0184	657	0.01782
556	0	658	0.18698	658	0.41391	658	0.45823	556	0.05031	658	0.17419	658	0.0352	556	0.075	556	-0.00798	556	-0.203	658	0.01899
557	0	659	0.19202	659	0.41807	659	0.45819	557	0.42503	659	0.18175	659	0.03681	557	0.271	557	0.156	557	-0.0346	659	0.01995
558	0	660	0.19599	660	0.42167	660	0.45716	558	0.50588	660	0.18786	660	0.03802	558	0.182	558	0.245	558	0.178	660	0.02063
559	0	660	0.19888	660	0.42591	660	0.45635	559	0.51465	660	0.19415	660	0.03888	559	0.0929	559	0.247	559	0.213	660	0.02094
560	0	661	0.2024	661	0.42837	661	0.45562	560	0.51692	661	0.19946	661	0.04125	560	0.16	560	0.115	560	0.451	661	0.02137
561	0	662	0.20732	662	0.42927	662	0.45664	561	0.52508	662	0.20365	662	0.04422	561	0.187	561	-0.0364	561	6	662	0.02275
562	0	663	0.21282	663	0.43184	663	0.45814	562	0.51802	663	0.20828	663	0.04726	562	0.116	562	0.201	562	0.387	663	0.02461
563	0	664	0.21601	664	0.43516	664	0.45817	563	0.48904	664	0.21255	664	0.04921	563	0.229	563	0.727	563	0.158	664	0.02545
564	0	665	0.21895	665	0.43761	665	0.46001	564	0.43521	665	0.21637	665	0.05031	564	0.454	564	0.42	564	0.272	665	0.02621
565	0	666	0.22385	666	0.43943	666	0.46583	565	0.34539	666	0.22061	666	0.05144	565	0.432	565	0.217	565	0.277	666	0.02747
566	0	667	0.22773	667	0.44317	667	0.47156	566	0.24502	667	0.22492	667	0.0527	566	0.228	566	0.181	566	0.294	667	0.02734
567	0	668	0.22928	668	0.44766	668	0.47189	567	0.18531	668	0.22797	668	0.05342	567	0.0911	567	0.318	567	0.434	668	0.02464
568	0.40772	669	0.23168	669	0.45069	669	0.4724	568	0.17307	669	0.22951	669	0.0543	568	0.129	568	0.0911	568	0.164	669	0.02251
569	0.5583	670	0.23358	670	0.45429	670	0.47401	569	0.20697	670	0.23075	670	0.05504	569	0.34	569	-0.0458	569	0.0621	670	0.02164
570	0.48554	671	0.23459	671	0.45689	671	0.47499	570	0.19448	671	0.2319	671	0.05561	570	0.132	570	-0.0675	570	0.134	671	0.02171
571	0.25316	672	0.23599	672	0.45801	672	0.47706	571	0.15397	672	0.23135	672	0.05624	571	-0.0078	571	-0.0357	571	0.0945	672	0.02145
572	0.03449	673	0.23754	673	0.45807	673	0.48188	572	0.1214	673	0.2298	673	0.05697	572	-0.00444	572	-0.0262	572	0.0469	673	0.02099
573	-0.16903	674	0.23804	674	0.4584	674	0.48651	573	0.16722	674	0.22751	674	0.05773	573	-0.0168	573	0.00137	573	-0.0892	674	0.02008
574	-0.35728	675	0.23762	675	0.45925	675	0.48951	574	0.17255	675	0.22525	675	0.05825	574	-0.0438	574	0.0269	574	-0.0657	675	0.01874
575	-0.53459	676	0.23637	676	0.46096	676	0.48982	575	0.16563	676	0.22375	676	0.05859	575	-0.0879	575	0.0443	575	-0.103	676	0.01795
576	-0.69762	677	0.2339	677	0.46175	677	0.48979	576	0.18442	677	0.22079	677	0.05861	576	-0.0319	576	0.0692	576	-0.163	677	0.01767
577	-0.84344	678	0.23124	678	0.46111	678	0.48959	577	0.20683	678	0.21553	678	0.0581	577	0.02	577	0.0703	577	-0.0856	678	0.01652
578	-0.9732	679	0.22729	679	0.45825	679	0.48788	578	0.20701	679	0.20795	679	0.05771	578	0.0281	578	0.136	578	0.036	679	0.01584
579	-1.08483	680	0.22163	680	0.45246	680	0.48623	579	0.20581	680	0.19906	680	0.0572	579	-0.00264	579	0.097	579	-0.0085	680	0.01498
580	-1.18016	681	0.21426	681	0.44377	681	0.48307	580	0.21011	681	0.18883	681	0.05643	580	-0.01	580	0.042	580	-0.0688	681	0.01371
580	-1.26026	682	0.20429	682	0.43119	682	0.47642	580	0.20126	682	0.177	682	0.05477	580	-0.0511	580	0.0561	580	-0.0348	682	0.01252
581	-1.32533	683	0.19276	683	0.41653	683	0.4676	581	0.18572	683	0.16398	683	0.05252	581	-0.0687	581	-0.0371	581	0.0293	683	0.01158
582	-1.37321	684	0.1822	684	0.40311	684	0.46134	582	0.16037	684	0.15143	684	0.05011	582	0.0471	582	-0.0311	582	0.118	684	0.01095
583	-1.40327	685	0.17531	685	0.39198	685	0.45943	583	0.11896	685	0.14149	685	0.048	583	0.0535	583	-0.0269	583	0.0331	685	0.01027
584	-1.41705	686	0.17611	686	0.38592	686	0.44602	584	0.07112	686	0.14901	686	0.04768	584	0.0266	584	-0.0241	584	0.0219	686	0.01163
585	-1.41853	687	0.17712	687	0.38093	687	0.4322	585	0.05356	687	0.15249	687	0.04873	585	-0.00159	585	-0.032	585	-0.0219	687	0.0126
586	-1.40805	687	0.17547	687	0.37447	687	0.42133	586	0.07507	687	0.15041	687	0.04847	586	-0.0171	586	0.0123	586	-0.0185	687	0.01293
587	-1.3819	688	0.1715	688	0.36504	688	0.41014	587	0.08491	688	0.1454	688	0.04702	587	0.134	587	0.0445	587	0.136	688	0.01297
588	-1.33827	689	0.16536	689	0.35272	689	0.39654	588	0.08551	689	0.13926	689	0.04494	588	0.205	588	0.0868	588	0.135	689	0.01307
589	-1.27756	690	0.15758	690	0.3392	690	0.38092	589	0.08453	690	0.13323	690	0.04256	589	0.0413	589	0.0347	589	0.0131	690	0.01286
590	-1.20063	691	0.14952	691	0.32463	691	0.36472	590	0.08147	691	0.12676	691	0.04074	590	0.0202	590	-0.0168	590	0.00853	691	0.01338
591	-1.10944	692	0.14245	692	0.3108	692	0.34936	591	0.08014	692	0.12071	692	0.03943	591	0.0498	591	-0.00725	591	0.0092	692	0.01457
592	-1.00519	693	0.13534	693	0.29557	693	0.33295	592	0.0758	693	0.11451	693	0.0376	592	0.0292	592	-0.00475	592	-0.0529	693	0.01468
593	-0.88494	694	0.12788	694	0.27835	694	0.31517	593	0.07221	694	0.10752	694	0.03564	593	0.0693	593	0.0358	593	0.0248	694	0.01463
594	-0.74833	695	0.12005	695	0.26151	695	0.29825	594	0.06919	695	0.10111	695	0.03337	594	0.144	594	0.0587	594	0.127	695	0.01497
595	-0.59527	696	0.11232	696	0.24634	696	0.28259	595	0.06383	696	0.0955	696	0.03113	595	0.145	595	0.0807	595	0.0889	696	0.01522
596	-0.42567	697	0.10501	697	0.23154	697	0.26733	596	0.05512	697	0.08971	697	0.02896	596	0.0729	596	0.0828	596	0.0674	697	0.0156
597	-0.23879	698	0.09809	698	0.21611	698	0.25186	597	0.05113	698	0.08328	698	0.02637	597	0.0299	597	0.0435	597	0.0571	698	0.01582
598	-0.03523	699	0.09174	699	0.20033	699	0.23529	598	0.05985	699	0.07699	699	0.02395	598	0.0369	598	0.012	598	-0.000861	699	0.01594
599	0.18303	700	0.08489	700	0.18562	700	0.21841	599	0.07169	700	0.07112	700	0.02213	599	0.063	599	0.00921	599	-0.0291	700	0.01621
600	0.41594	701	0.07793	701	0.17113	701	0.20029	600	0.07162	701	0.065	701	0.02013	600	0.0677	600	0.0321	600	0.0156	701	0.01577
601	0.66395	702	0.07159	702	0.15538	702	0.18154	601	0.06751	702	0.05905	702	0.01828	601	0.0581	601	0.0327	601	0.052	702	0.01492
602	0.38404	703	0.06417	703	0.13643	703	0.16069	602	0.06126	703	0.05245	703	0.01719	602	0.0502	602	-0.0175	602	0.018	703	0.01469
603	0.14954	704	0.05676	704	0.11682	704	0.14005	603	0.05823	704	0.04516	704	0.0161	603	0.0188	603	-0.0173	603	0.0173	704	0.01475
604	0.01734	705	0.05293	705	0.10655	705	0.12932	604	0.05708	705	0.0408	705	0.01515	604	0.00763	604	0.0218	604	0.0479	705	0.01436
605	0.01467	706	0.05137	706	0.10182	706	0.12394	605	0.05619	706	0.03855	706	0.0147	605	0.0199	605	0.0438	605	0.0497	706	0.01382
606	0.01058	707	0.0499	707	0.09842	707	0.11853	606	0.05677	707	0.03644	707	0.01423	606	0.0442	606	0.0528	606	0.044	707	0.01287
607	0.00587	708	0.04857	708	0.09544	708	0.11281	607	0.05272	708	0.03475	708	0.01373	607	0.035	607	0.054	607	0.0244	708	0.01168
607	0.00192	709	0.04736	709	0.09283	709	0.10781	607	0.04202	709	0.03358	709	0.01373	607	0.0199	607	0.0458	607	0.0184	709	0.01132
608	0.00211	710	0.04641	710	0.08973	710	0.10323	608	0.0389	710	0.03241	710	0.01377	608	0.0129	608	0.0178	608	0.0272	710	0.01098
609	0.00362	711	0.04569	711	0.08643	711	0.09846	609	0.05111	711	0.03107	711	0.01398	609	0.00162	609	-0.00313	609	0.0387	711	0.01032
610	0.00556	712	0.0445	712	0.08316	712	0.09383	610	0.06659	712	0.02974	712	0.01421	610	0.00688	610	-0.0207	610	0.0198	712	0.01006
611	0.00966	713	0.04332	713	0.08009	713	0.08995	611	0.0797	713	0.02888	713	0.01409	611	0.0328	611	-0.00193	611	0.00703	713	0.00975
612	0.0109	714	0.04291	714	0.07738	714	0.0865	612	0.08774	714	0.02901	714	0.01426	612	0.0193	612	0.0331	612	0.0549	714	0.00944
613	0.01174	714	0.0428	714	0.07482	714	0.08311	613	0.09337	714	0.02982	714	0.01469	613	-0.00933	613	0.0204	613	0.0694	714	0.00917
614	0.0139	715	0.04206	715	0.07296	715	0.08007	614	0.09747	715	0.03009	715	0.01449	614	-0.00651	614	0.014	614	0.0331	715	0.00863
615	0.01644	716	0.04163	716	0.07192	716	0.07748	615	0.10247	716	0.02988	716	0.01425	615	0.00871	615	0.0278	615	0.00839	716	0.00808
616	0.01776	717	0.04189	717	0.07101	717	0.07539	616	0.10716	717	0.02994	717	0.0146	616	0.0328	616	0.0392	616	0.00664	717	0.00746
617	0.01678	718	0.04258	718	0.07046	718	0.07397	617	0.10888	718	0.03025	718	0.01529	617	0.0573	617	0.0582	617	0.0104	718	0.00708
618	0.01211	719	0.04317	719	0.07011	719	0.07267	618	0.10797	719	0.03052	719	0.01609	618	0.0598	618	0.0593	618	0.0212	719	0.00683
619	0.0073	720	0.04315	720	0.06903	720	0.07126	619	0.1081	720	0.03041	720	0.01661	619	0.0198	619	0.016	619	0.00795	720	0.00629
620	0.00597	721	0.04321	721	0.06746	721	0.07028	620	0.10817	721	0.03061	721	0.01713	620	0.000775	620	-0.0265	620	-0.012	721	0.00618
621	0.00637	722	0.04306	722	0.0663	722	0.06953	621	0.10435	722	0.03164	722	0.01789	621	-0.0104	621	-0.0178	621	-0.0263	722	0.00671
622	0.0062	723	0.0427	723	0.06544	723	0.06841	622	0.09735	723	0.03289	723	0.0187	622	-0.0125	622	0.00857	622	-0.0212	723	0.00755
623	0.00451	724	0.04232	724	0.06444	724	0.06679	623	0.08696	724	0.03325	724	0.01916	623	0.0108	623	0.00608	623	-5.23e-05	724	0.00816
624	0.000879244	725	0.04147	725	0.06287	725	0.06475	624	0.07545	725	0.03292	725	0.01924	624	0.0218	624	0.00353	624	0.00719	725	0.00822
625	-0.00281	726	0.04042	726	0.06106	726	0.06314	625	0.07001	726	0.0323	726	0.0191	625	0.00404	625	0.0133	625	0.00875	726	0.00812
626	-0.00299	727	0.03966	727	0.05934	727	0.06165	626	0.06645	727	0.03159	727	0.01897	626	0.00996	626	0.025	626	0.0212	727	0.00857
627	-0.00244	728	0.0387	728	0.0574	728	0.05962	627	0.0646	728	0.03068	728	0.01837	627	0.0316	627	0.022	627	0.0388	728	0.00869
628	-0.00134	729	0.03707	729	0.05483	729	0.05698	628	0.08016	729	0.02893	729	0.01705	628	0.0465	628	0.0235	628	0.0375	729	0.00785
629	-0.00048064	730	0.03527	730	0.05132	730	0.05332	629	0.1051	730	0.02675	730	0.01552	629	0.0326	629	0.00499	629	0.0144	730	0.00709
630	0.00072074	731	0.03316	731	0.04712	731	0.04875	630	0.12262	731	0.02445	731	0.01396	630	0.019	630	-0.0101	630	0.004	731	0.00651
631	0.00158	732	0.03126	732	0.04264	732	0.04378	631	0.13596	732	0.02236	732	0.01275	631	0.0126	631	0.014	631	0.0102	732	0.00615
632	0.000969245	733	0.02941	733	0.03802	733	0.03831	632	0.14846	733	0.0206	733	0.0121	632	0.0162	632	0.0369	632	0.00643	733	0.00597
633	0.000169536	734	0.02706	734	0.03281	734	0.03219	633	0.16271	734	0.01869	734	0.01157	633	0.0307	633	0.0473	633	0.00781	734	0.00572
634	-0.000482085	735	0.02467	735	0.02765	735	0.02619	634	0.1805	735	0.01654	735	0.011	634	0.0477	634	0.0386	634	0.0234	735	0.00588
634	-0.000783933	736	0.02302	736	0.02415	736	0.0225	634	0.20007	736	0.01492	736	0.01035	634	0.0141	634	0.000624	634	0.0117	736	0.00627
635	-0.000767272	737	0.02407	737	0.02636	737	0.02556	635	0.21627	737	0.01556	737	0.00983	635	0.00424	635	-0.0175	635	-0.00398	737	0.00653
636	-0.000877112	738	0.02739	738	0.03382	738	0.03396	636	0.23081	738	0.01822	738	0.00984	636	0.0215	636	0.00489	636	-0.00511	738	0.00665
637	-0.00141	739	0.02838	739	0.03641	739	0.03697	637	0.24396	739	0.01894	739	0.00957	637	0.0147	637	0.00661	637	-0.00853	739	0.0065
638	-0.00154	740	0.02744	740	0.03556	740	0.03623	638	0.25877	740	0.01813	740	0.009	638	0.0118	638	0.0116	638	-0.000436	740	0.00597
639	0.000693972	741	0.02605	741	0.03424	741	0.03477	639	0.27669	741	0.01737	741	0.00844	639	0.0197	639	0.0191	639	0.00793	741	0.00552
640	0.00297	741	0.02501	741	0.03317	741	0.03313	640	0.29772	741	0.01687	741	0.00775	640	0.023	640	0.0216	640	0.00981	741	0.00572
641	0.00262	742	0.02426	742	0.0319	742	0.03114	641	0.32236	742	0.01592	742	0.00707	641	0.0297	641	0.0296	641	0.02	742	0.00558
642	0.00211	743	0.0231	743	0.03041	743	0.0288	642	0.35031	743	0.01458	743	0.00635	642	0.0409	642	0.0414	642	0.0289	743	0.00497
643	0.00368	744	0.02225	744	0.02901	744	0.02663	643	0.37873	744	0.01344	744	0.00557	643	0.0325	643	0.0344	643	0.0111	744	0.00476
644	0.0051	745	0.0221	745	0.02794	745	0.02493	644	0.40686	745	0.01307	745	0.00518	644	0.0227	644	0.026	644	0.00225	745	0.00516
645	0.00501	746	0.02203	746	0.02692	746	0.02365	645	0.43174	746	0.01322	746	0.00547	645	0.0267	645	0.0329	645	0.0142	746	0.0056
646	0.00616	747	0.02166	747	0.02561	747	0.02218	646	0.45403	747	0.01311	747	0.00592	646	0.0345	646	0.0256	646	0.0192	747	0.00565
647	0.00743	748	0.0209	748	0.0242	748	0.02053	647	0.47699	748	0.01259	748	0.00597	647	0.0427	647	0.0246	647	0.0117	748	0.00549
648	0.00762	749	0.02033	749	0.02273	749	0.01901	648	0.50073	749	0.01211	749	0.00603	648	0.0522	648	0.0343	648	0.00891	749	0.00541
649	0.0076	750	0.02023	750	0.02133	750	0.01776	649	0.52233	750	0.01167	750	0.00635	649	0.0614	649	0.0411	649	0.0165	750	0.0055
650	0.00755	751	0.02009	751	0.02015	751	0.01647	650	0.541	751	0.0111	751	0.00662	650	0.054	650	0.0293	650	0.0254	751	0.00552
651	0.00713	752	0.01945	752	0.01874	752	0.01503	651	0.55583	752	0.01031	752	0.00649	651	0.0497	651	0.017	651	0.0255	752	0.00546
652	0.00698	753	0.01874	753	0.01747	753	0.01366	652	0.57146	753	0.00962	753	0.00609	652	0.0567	652	0.0254	652	0.0413	753	0.00545
653	0.00743	754	0.01844	754	0.01639	754	0.01246	653	0.58426	754	0.00911	754	0.00573	653	0.0639	653	0.0312	653	0.0472	754	0.00562
654	0.00703	755	0.01805	755	0.01528	755	0.01129	654	0.58993	755	0.00879	755	0.00544	654	0.071	654	0.0399	654	0.0393	755	0.00563
655	0.00589	756	0.01756	756	0.01416	756	0.01011	655	0.59121	756	0.00842	756	0.00533	655	0.0725	655	0.0448	655	0.0317	756	0.00538
656	0.00492	757	0.01743	757	0.01324	757	0.00919	656	0.58827	757	0.00807	757	0.00547	656	0.0658	656	0.0441	656	0.0213	757	0.00518
657	0.00369	758	0.01747	758	0.01269	758	0.00895	657	0.57625	758	0.00792	758	0.00562	657	0.0674	657	0.0424	657	0.021	758	0.00511
658	0.00308	759	0.01757	759	0.01246	759	0.00916	658	0.56367	759	0.00785	759	0.00558	658	0.0644	658	0.0329	658	0.018	759	0.00504
659	0.00305	760	0.01743	760	0.01176	760	0.0086	659	0.56808	760	0.00742	760	0.00523	659	0.0599	659	0.0358	659	0.0137	760	0.00477
660	0.00237	761	0.01687	761	0.01108	761	0.00784	660	0.57382	761	0.0069	761	0.00464	660	0.0524	660	0.0332	660	0.0246	761	0.00433
660	0.00243	762	0.01643	762	0.01058	762	0.00745	660	0.57871	762	0.00645	762	0.00412	660	0.0474	660	0.0335	660	0.0375	762	0.00382
661	0.00261	763	0.0165	763	0.01	763	0.00715	661	0.58869	763	0.00608	763	0.00395	661	0.0441	661	0.0333	661	0.0324	763	0.00344
662	0.00346	764	0.01656	764	0.0095	764	0.00697	662	0.60062	764	0.00589	764	0.00386	662	0.046	662	0.0261	662	0.023	764	0.003
663	0.00428	765	0.0165	765	0.00906	765	0.00705	663	0.61186	765	0.00578	765	0.00378	663	0.0427	663	0.0252	663	0.0289	765	0.00267
664	0.00426	766	0.01662	766	0.00888	766	0.00731	664	0.62411	766	0.00568	766	0.00381	664	0.0312	664	0.0277	664	0.0331	766	0.00256
665	0.00415	767	0.01668	767	0.00885	767	0.00768	665	0.63559	767	0.00563	767	0.00384	665	0.0349	665	0.0298	665	0.0324	767	0.00239
666	0.00398	768	0.01683	768	0.00869	768	0.00813	666	0.64543	768	0.00555	768	0.00384	666	0.0601	666	0.0406	666	0.0475	768	0.00231
667	0.00438	768	0.01704	768	0.0084	768	0.00848	667	0.65513	768	0.00551	768	0.00381	667	0.0901	667	0.054	667	0.0619	768	0.00206
668	0.00496	769	0.01704	769	0.0081	769	0.00853	668	0.6628	769	0.00554	769	0.00377	668	0.215	668	0.0998	668	0.104	769	0.00173
669	0.00553	770	0.01689	770	0.00789	770	0.00824	669	0.6702	770	0.00559	770	0.00372	669	0.172	669	0.0825	669	0.0881	770	0.00128
670	0.00622	771	0.01659	771	0.00764	771	0.00792	670	0.67809	771	0.00552	771	0.00359	670	0.0891	670	0.0442	670	0.0492	771	0.000781214
671	0.00719	772	0.01643	772	0.00751	772	0.00769	671	0.68497	772	0.00533	772	0.00362	671	0.0549	671	0.025	671	0.0363	772	0.00040776
672	0.00785	773	0.01655	773	0.00757	773	0.00774	672	0.68861	773	0.00521	773	0.00378	672	0.0626	672	0.0338	672	0.0417	773	0.000241947
673	0.00831	774	0.01684	774	0.00797	774	0.00807	673	0.69042	774	0.00528	774	0.00398	673	0.0654	673	0.0487	673	0.0383	774	0.000287247
674	0.00895	775	0.01678	775	0.0082	775	0.00791	674	0.68984	775	0.00518	775	0.004	674	0.0565	674	0.0443	674	0.0331	775	0.000226755
675	0.01026	776	0.01664	776	0.00824	776	0.00764	675	0.68195	776	0.005	776	0.00378	675	0.0521	675	0.0385	675	0.0336	776	1.39716e-06
676	0.01159	777	0.01695	777	0.00844	777	0.00784	676	0.66657	777	0.00517	777	0.00386	676	0.0566	676	0.0361	676	0.0338	777	0.000102094
677	0.01222	778	0.01716	778	0.00861	778	0.00813	677	0.65799	778	0.00538	778	0.00411	677	0.0656	677	0.0434	677	0.0342	778	0.000380802
678	0.01254	779	0.01692	779	0.00863	779	0.00824	678	0.66002	779	0.00532	779	0.00424	678	0.0737	678	0.0474	678	0.0367	779	0.000153476
679	0.01291	780	0.01672	780	0.00876	780	0.00819	679	0.65349	780	0.00524	780	0.00419	679	0.0776	679	0.0479	679	0.0462	780	-0.000251399
680	0.01334	781	0.01662	781	0.00907	781	0.00836	680	0.64964	781	0.0054	781	0.0041	680	0.0786	680	0.0483	680	0.0456	781	-0.000447428
681	0.01336	782	0.01671	782	0.0094	782	0.00858	681	0.65029	782	0.00563	782	0.00423	681	0.076	681	0.0436	681	0.0314	782	-0.000472919
682	0.01309	783	0.01725	783	0.00997	783	0.00907	682	0.64726	783	0.00612	783	0.00473	682	0.062	682	0.0354	682	0.0295	783	-0.000239077
683	0.01367	784	0.0176	784	0.01035	784	0.00948	683	0.63875	784	0.00633	784	0.00509	683	0.058	683	0.0286	683	0.0361	784	-0.000291307
684	0.01403	785	0.01753	785	0.01047	785	0.0096	684	0.62784	785	0.00602	785	0.00503	684	0.064	684	0.0329	684	0.0396	785	-0.000609775
685	0.01304	786	0.01743	786	0.01061	786	0.00948	685	0.61561	786	0.00585	786	0.00498	685	0.0616	685	0.0369	685	0.0402	786	-0.001
686	0.01136	787	0.01729	787	0.01078	787	0.00929	686	0.60073	787	0.00596	787	0.00497	686	0.0576	686	0.0327	686	0.0311	787	-0.0013
687	0.01003	788	0.01709	788	0.011	788	0.00923	687	0.58241	788	0.00618	788	0.00492	687	0.052	687	0.0318	687	0.0292	788	-0.00143
687	0.00959	789	0.0172	789	0.01142	789	0.00935	687	0.56378	789	0.00651	789	0.00506	687	0.0532	687	0.0405	687	0.0373	789	-0.00126
688	0.00916	790	0.01741	790	0.01193	790	0.00962	688	0.54685	790	0.00671	790	0.00517	688	0.0551	688	0.0378	688	0.036	790	-0.000953812
689	0.00801	791	0.01734	791	0.01232	791	0.00983	689	0.52816	791	0.00671	791	0.00506	689	0.0504	689	0.0305	689	0.0319	791	-0.000799646
690	0.00754	792	0.01746	792	0.01265	792	0.00999	690	0.506	792	0.00685	792	0.00508	690	0.0567	690	0.0381	690	0.0322	792	-0.000778974
691	0.00741	793	0.01771	793	0.01288	793	0.01	691	0.48467	793	0.00706	793	0.00507	691	0.06	691	0.0424	691	0.0325	793	-0.000775881
692	0.00755	794	0.01801	794	0.013	794	0.01	692	0.46289	794	0.0072	794	0.00477	692	0.0566	692	0.0372	692	0.0285	794	-0.00068461
693	0.00714	795	0.01851	795	0.01318	795	0.01004	693	0.4389	795	0.00723	795	0.00459	693	0.0565	693	0.0336	693	0.0303	795	-0.000525661
694	0.00582	795	0.019	795	0.0134	795	0.01016	694	0.41224	795	0.00717	795	0.00461	694	0.0458	694	0.0351	694	0.0323	795	-0.000405021
695	0.00449	796	0.01928	796	0.01357	796	0.0103	695	0.38469	796	0.007	796	0.00459	695	0.0377	695	0.0356	695	0.0224	796	-0.00037374
696	0.00379	797	0.01956	797	0.01376	797	0.01039	696	0.3601	797	0.00683	797	0.00456	696	0.0366	696	0.0306	696	0.0213	797	-0.000213647
697	0.00339	798	0.02009	798	0.01394	798	0.01061	697	0.33641	798	0.00687	798	0.0047	697	0.0359	697	0.0248	697	0.0235	798	-1.17173e-05
698	0.00293	799	0.02045	799	0.01406	799	0.01069	698	0.31341	799	0.00707	799	0.00498	698	0.0346	698	0.0237	698	0.0229	799	0.000104642
699	0.00238	800	0.02057	800	0.01417	800	0.01061	699	0.29187	800	0.00717	800	0.00515	699	0.0344	699	0.0294	699	0.0233	800	0.000323797
700	0.00259	801	0.02076	801	0.01422	801	0.01047	700	0.27033	801	0.00719	801	0.00526	700	0.0317	700	0.0308	700	0.0232	801	0.00047167
701	0.00286	802	0.02089	802	0.01422	802	0.01026	701	0.24927	802	0.00733	802	0.0054	701	0.0292	701	0.0266	701	0.0203	802	0.000645765
702	0.00273	803	0.02086	803	0.01407	803	0.00997	702	0.22928	803	0.00737	803	0.00542	702	0.0204	702	0.0186	702	0.0125	803	0.000761699
703	0.00293	804	0.02086	804	0.01385	804	0.00972	703	0.2115	804	0.00711	804	0.00539	703	0.015	703	0.0146	703	0.00621	804	0.000777926
704	0.00349	805	0.02089	805	0.01373	805	0.00941	704	0.19597	805	0.00684	805	0.00542	704	0.0241	704	0.0161	704	0.00894	805	0.000801826
705	0.00438	806	0.02078	806	0.01344	806	0.00909	705	0.18055	806	0.00677	806	0.00546	705	0.0276	705	0.0162	705	0.0174	806	0.000826533
706	0.00546	807	0.02055	807	0.01307	807	0.0088	706	0.1649	807	0.00677	807	0.00539	706	0.0275	706	0.0129	706	0.0177	807	0.000903355
707	0.00595	808	0.0203	808	0.01267	808	0.00849	707	0.15129	808	0.00673	808	0.00524	707	0.0278	707	0.0158	707	0.0159	808	0.000984573
708	0.00599	809	0.02038	809	0.01235	809	0.00858	708	0.13876	809	0.00683	809	0.00528	708	0.0267	708	0.0188	708	0.0176	809	0.00108
709	0.00615	810	0.0207	810	0.01216	810	0.00873	709	0.1232	810	0.00703	810	0.00558	709	0.0248	709	0.0147	709	0.021	810	0.00151
710	0.00627	811	0.02093	811	0.01199	811	0.0087	710	0.10068	811	0.00693	811	0.00574	710	0.0201	710	0.014	710	0.022	811	0.0019
711	0.00627	812	0.02096	812	0.01192	812	0.00874	711	0.07963	812	0.00681	812	0.006	711	0.0223	711	0.0219	711	0.0195	812	0.00199
712	0.00623	813	0.02108	813	0.01205	813	0.00904	712	0.08232	813	0.00709	813	0.00637	712	0.0261	712	0.0272	712	0.0158	813	0.00222
713	0.00613	814	0.02121	814	0.01216	814	0.00945	713	0.0937	814	0.00741	814	0.00652	713	0.0239	713	0.0274	713	0.0152	814	0.0025
714	0.006	815	0.02104	815	0.01206	815	0.00964	714	0.10414	815	0.00736	815	0.00646	714	0.0228	714	0.0184	714	0.0178	815	0.00259
714	0.00631	816	0.02064	816	0.0119	816	0.00971	714	0.11295	816	0.00703	816	0.00624	714	0.0235	714	0.0101	714	0.0208	816	0.00257
715	0.00668	817	0.02017	817	0.01164	817	0.00959	715	0.12007	817	0.00668	817	0.00593	715	0.0212	715	0.0123	715	0.0197	817	0.00232
716	0.00661	818	0.0197	818	0.01137	818	0.00931	716	0.12528	818	0.00651	818	0.00569	716	0.014	716	0.0117	716	0.0148	818	0.002
717	0.0067	819	0.01931	819	0.01125	819	0.00917	717	0.12878	819	0.00658	819	0.0055	717	0.0139	717	0.0114	717	0.00864	819	0.00178
718	0.00699	820	0.01901	820	0.01128	820	0.00916	718	0.13031	820	0.00659	820	0.00527	718	0.0156	718	0.0155	718	0.0122	820	0.00163
719	0.00732	821	0.01891	821	0.01123	821	0.00926	719	0.12958	821	0.00644	821	0.00514	719	0.0258	719	0.0208	719	0.0231	821	0.00148
720	0.00731	822	0.01887	822	0.01122	822	0.00945	720	0.12706	822	0.00634	822	0.00519	720	0.0394	720	0.0269	720	0.0254	822	0.00145
721	0.0072	822	0.01871	822	0.01119	822	0.00952	721	0.12357	822	0.00629	822	0.00517	721	0.0245	721	0.0225	721	0.0178	822	0.00136
722	0.00792	823	0.01869	823	0.01121	823	0.00965	722	0.11853	823	0.00644	823	0.00527	722	0.0129	722	0.0153	722	0.0154	823	0.00138
723	0.00935	824	0.01874	824	0.01136	824	0.00993	723	0.1114	824	0.00667	824	0.00537	723	0.0145	723	0.0162	723	0.0181	824	0.00142
724	0.01043	825	0.01864	825	0.01149	825	0.01012	724	0.10198	825	0.0066	825	0.00535	724	0.0166	724	0.0136	724	0.019	825	0.00147
725	0.01045	826	0.01846	826	0.01154	826	0.01018	725	0.09049	826	0.0063	826	0.0053	725	0.0189	725	0.00964	725	0.0178	826	0.00152
726	0.0098	827	0.01824	827	0.0117	827	0.01025	726	0.07694	827	0.00607	827	0.00538	726	0.0211	726	0.0124	726	0.0186	827	0.00153
727	0.00987	828	0.01813	828	0.0119	828	0.01046	727	0.06107	828	0.00607	828	0.00565	727	0.0193	727	0.0159	727	0.0182	828	0.0015
728	0.01024	829	0.01806	829	0.01198	829	0.01066	728	0.04335	829	0.00606	829	0.00579	728	0.0128	728	0.0135	728	0.0159	829	0.00149
729	0.01018	830	0.01796	830	0.01193	830	0.01065	729	0.02819	830	0.00601	830	0.0058	729	0.0124	729	0.0119	729	0.0168	830	0.00153
730	0.00935	831	0.01795	831	0.01195	831	0.01063	730	0.02853	831	0.00621	831	0.00592	730	0.0177	730	0.017	730	0.0195	831	0.00162
731	0.0082	832	0.01803	832	0.01231	832	0.01065	731	0.04543	832	0.00648	832	0.00613	731	0.0196	731	0.0217	731	0.0197	832	0.00187
732	0.00763	833	0.01823	833	0.01273	833	0.01086	732	0.0532	833	0.0066	833	0.00631	732	0.0204	732	0.0225	732	0.0201	833	0.0023
733	0.0076	834	0.01834	834	0.01292	834	0.01103	733	0.05639	834	0.00653	834	0.00638	733	0.0226	733	0.0237	733	0.0227	834	0.00254
734	0.00742	835	0.01827	835	0.01295	835	0.01105	734	0.05889	835	0.00627	835	0.00638	734	0.0174	734	0.0202	734	0.0197	835	0.00268
735	0.00754	836	0.01822	836	0.01293	836	0.01098	735	0.06073	836	0.006	836	0.00649	735	0.0153	735	0.016	735	0.0163	836	0.00279
736	0.00813	837	0.01823	837	0.01288	837	0.01089	736	0.06199	837	0.00581	837	0.00673	736	0.0184	736	0.0194	736	0.0159	837	0.00281
737	0.00871	838	0.01817	838	0.0129	838	0.01088	737	0.06271	838	0.00589	838	0.00695	737	0.019	737	0.0204	737	0.0166	838	0.0029
738	0.00896	839	0.01822	839	0.01302	839	0.01098	738	0.0624	839	0.00608	839	0.0071	738	0.0198	738	0.0192	738	0.0195	839	0.00308
739	0.00885	840	0.0184	840	0.01314	840	0.01117	739	0.0612	840	0.00612	840	0.00716	739	0.0224	739	0.02	739	0.0222	840	0.00329
740	0.0084	841	0.0186	841	0.01318	841	0.01132	740	0.05975	841	0.00616	841	0.00712	740	0.0192	740	0.018	740	0.0214	841	0.00345
741	0.00783	842	0.01876	842	0.01325	842	0.01132	741	0.05822	842	0.00622	842	0.00704	741	0.0162	741	0.0169	741	0.0201	842	0.00349
741	0.00758	843	0.01881	843	0.01336	843	0.01122	741	0.0566	843	0.00616	843	0.007	741	0.0176	741	0.0187	741	0.0192	843	0.00352
742	0.00733	844	0.01865	844	0.01349	844	0.01112	742	0.05479	844	0.006	844	0.00687	742	0.0154	742	0.0189	742	0.0139	844	0.00347
743	0.00693	845	0.01845	845	0.01362	845	0.01117	743	0.05271	845	0.00589	845	0.0067	743	0.0179	743	0.0198	743	0.0153	845	0.00336
744	0.00651	846	0.01837	846	0.0137	846	0.01124	744	0.05032	846	0.00588	846	0.00645	744	0.0201	744	0.022	744	0.0209	846	0.00323
745	0.00686	847	0.0182	847	0.01356	847	0.01111	745	0.04777	847	0.00576	847	0.00612	745	0.0193	745	0.0213	745	0.0211	847	0.00301
746	0.00774	848	0.01789	848	0.01337	848	0.01078	746	0.04501	848	0.00559	848	0.0059	746	0.0216	746	0.0199	746	0.0193	848	0.00286
747	0.00838	849	0.01769	849	0.01324	849	0.01051	747	0.04181	849	0.00551	849	0.00591	747	0.0223	747	0.0195	747	0.0203	849	0.0028
748	0.00845	849	0.01766	849	0.01316	849	0.01035	748	0.03865	849	0.00556	849	0.00602	748	0.0216	748	0.0193	748	0.0215	849	0.00267
749	0.00825	850	0.01757	850	0.01312	850	0.01021	749	0.03599	850	0.00557	850	0.00611	749	0.0196	749	0.0179	749	0.0194	850	0.00248
750	0.00839	851	0.01751	851	0.01315	851	0.0101	750	0.03355	851	0.00559	851	0.00614	750	0.0167	750	0.0167	750	0.0177	851	0.00245
751	0.0088	852	0.01753	852	0.01322	852	0.01005	751	0.03232	852	0.00571	852	0.00619	751	0.0161	751	0.0137	751	0.0146	852	0.00257
752	0.00901	853	0.01751	853	0.01321	853	0.01004	752	0.03255	853	0.00576	853	0.00634	752	0.0186	752	0.0147	752	0.0161	853	0.00279
753	0.00884	854	0.01738	854	0.01311	854	0.00988	753	0.03221	854	0.00567	854	0.00638	753	0.0223	753	0.019	753	0.0198	854	0.00299
754	0.00879	855	0.01731	855	0.01307	855	0.00976	754	0.03134	855	0.00562	855	0.0063	754	0.0222	754	0.021	754	0.0193	855	0.0031
755	0.00887	856	0.01727	856	0.01298	856	0.00989	755	0.03046	856	0.0056	856	0.00634	755	0.0177	755	0.0175	755	0.0158	856	0.00322
756	0.00884	857	0.01707	857	0.01276	857	0.01	756	0.02953	857	0.00552	857	0.00631	756	0.018	756	0.0174	756	0.018	857	0.0032
757	0.00881	858	0.01677	858	0.01244	858	0.00988	757	0.02837	858	0.00531	858	0.00617	757	0.0203	757	0.0182	757	0.0202	858	0.00307
[truncated: 3,364 more rows]

## Sheet: Fig. 3B
Figure 3B
[truncated: 6 more rows]

## Sheet: Fig. 4B
Figure 4B
[truncated: 5 more rows]

[truncated: 33 more sheets: Fig. 4C, Fig. 4D, Fig. 5B, Fig. 5D, Fig. 5E, Fig. 5F, Fig. S6, Fig. S7, Fig. S8, Fig. S12, Fig. S13A, Fig. S13B, Fig. S13C, Fig. S15, Fig. S16A, Fig. S16B, Fig. S17, Fig. S18B, Fig. S18C, Fig. S18D …]
